# Supplementary material for: In silico analysis of the human milk oligosaccharide glycome reveals key enzymes of their biosynthesis
Source: Sci Rep. 2022 Jun 27;12:10846. doi: 10.1038/s41598-022-14260-4 (PMC9237113; doi:10.1038/s41598-022-14260-4)
Supplement: Supplementary file 2 — Supplementary Table 1. [file 41598_2022_14260_MOESM2_ESM.csv]

Glycan Type	GlyTouCan ID	Core Type	Determinants	Composition	IUPAC name	GlycoCT format	Glycologue ID
Free	G18315LD			H3	Gal(b1-3)Gal(b1-4)Glc	RES 1b:x-dglc-HEX-1:5 2b:b-dgal-HEX-1:5 3b:b-dgal-HEX-1:5 LIN 1:1o(4+1)2d 2:2o(3+1)3d	[L3L4G]
Free	G45827GY	II		H3N1	Gal(b1-3)GlcNAc(b1-3)Gal(b1-4)Glc	RES 1b:x-dglc-HEX-1:5 2b:b-dgal-HEX-1:5 3b:b-dglc-HEX-1:5 4s:n-acetyl 5b:b-dgal-HEX-1:5 LIN 1:1o(4+1)2d 2:2o(3+1)3d 3:3d(2+1)4n 4:3o(3+1)5d	[L3Y3L4G]
Free	G55298KW	VII		H4N2	Gal(b1-3)GlcNAc(b1-3)Gal(b1-4)GlcNAc(b1-3)Gal(b1-4)Glc	RES 1b:x-dglc-HEX-1:5 2b:b-dgal-HEX-1:5 3b:b-dglc-HEX-1:5 4s:n-acetyl 5b:b-dgal-HEX-1:5 6b:b-dglc-HEX-1:5 7s:n-acetyl 8b:b-dgal-HEX-1:5 LIN 1:1o(4+1)2d 2:2o(3+1)3d 3:3d(2+1)4n 4:3o(4+1)5d 5:5o(3+1)6d 6:6d(2+1)7n 7:6o(3+1)8d	[L3Y3L4Y3L4G]
Free	G47880JM	II		H3N1F1	Gal(b1-3)GlcNAc(b1-3)Gal(b1-4)[Fuc(a1-3)]Glc	RES 1b:x-dglc-HEX-1:5 2b:a-lgal-HEX-1:5|6:d 3b:b-dgal-HEX-1:5 4b:b-dglc-HEX-1:5 5s:n-acetyl 6b:b-dgal-HEX-1:5 LIN 1:1o(3+1)2d 2:1o(4+1)3d 3:3o(3+1)4d 4:4d(2+1)5n 5:4o(3+1)6d	[L3Y3L4[f3]G]
Free	G25471IM	VII		H4N2F1	Gal(b1-3)GlcNAc(b1-3)Gal(b1-4)[Fuc(a1-3)]GlcNAc(b1-3)Gal(b1-4)Glc	RES 1b:x-dglc-HEX-1:5 2b:b-dgal-HEX-1:5 3b:b-dglc-HEX-1:5 4s:n-acetyl 5b:a-lgal-HEX-1:5|6:d 6b:b-dgal-HEX-1:5 7b:b-dglc-HEX-1:5 8s:n-acetyl 9b:b-dgal-HEX-1:5 LIN 1:1o(4+1)2d 2:2o(3+1)3d 3:3d(2+1)4n 4:3o(3+1)5d 5:3o(4+1)6d 6:6o(3+1)7d 7:7d(2+1)8n 8:7o(3+1)9d	[L3Y3L4[f3]Y3L4G]
Free	G41962VB	XIV		H5N3F1	Gal(b1-3)GlcNAc(b1-3)Gal(b1-4)[Fuc(a1-3)]GlcNAc(b1-3)Gal(b1-4)GlcNAc(b1-3)Gal(b1-4)Glc	RES 1b:x-dglc-HEX-1:5 2b:b-dgal-HEX-1:5 3b:b-dglc-HEX-1:5 4s:n-acetyl 5b:b-dgal-HEX-1:5 6b:b-dglc-HEX-1:5 7s:n-acetyl 8b:a-lgal-HEX-1:5|6:d 9b:b-dgal-HEX-1:5 10b:b-dglc-HEX-1:5 11s:n-acetyl 12b:b-dgal-HEX-1:5 LIN 1:1o(4+1)2d 2:2o(3+1)3d 3:3d(2+1)4n 4:3o(4+1)5d 5:5o(3+1)6d 6:6d(2+1)7n 7:6o(3+1)8d 8:6o(4+1)9d 9:9o(3+1)10d 10:10d(2+1)11n 11:10o(3+1)12d	[L3Y3L4[f3]Y3L4Y3L4G]
Free	G27780SA			H4N1	Gal(b1-3)[Gal(b1-4)]GlcNAc(b1-3)Gal(b1-4)Glc	RES 1b:x-dglc-HEX-1:5 2b:b-dgal-HEX-1:5 3b:b-dglc-HEX-1:5 4s:n-acetyl 5b:b-dgal-HEX-1:5 6b:b-dgal-HEX-1:5 LIN 1:1o(4+1)2d 2:2o(3+1)3d 3:3d(2+1)4n 4:3o(4+1)5d 5:3o(3+1)6d	[L3[L4]Y3L4G]
Free	G19017MP	II		H3N1S1	Gal(b1-3)[Neu5Ac(a2-6)]GlcNAc(b1-3)Gal(b1-4)Glc	RES 1b:x-dglc-HEX-1:5 2b:b-dgal-HEX-1:5 3b:b-dglc-HEX-1:5 4s:n-acetyl 5b:a-dgro-dgal-NON-2:6|1:a|2:keto|3:d 6s:n-acetyl 7b:b-dgal-HEX-1:5 LIN 1:1o(4+1)2d 2:2o(3+1)3d 3:3d(2+1)4n 4:3o(6+2)5d 5:5d(5+1)6n 6:3o(3+1)7d	[L3[S6]Y3L4G]
Free	G98173LG	II		H3N1F1	Gal(b1-3)[Fuc(a1-4)]GlcNAc(b1-3)Gal(b1-4)Glc	RES 1b:x-dglc-HEX-1:5 2b:b-dgal-HEX-1:5 3b:b-dglc-HEX-1:5 4s:n-acetyl 5b:a-lgal-HEX-1:5|6:d 6b:b-dgal-HEX-1:5 LIN 1:1o(4+1)2d 2:2o(3+1)3d 3:3d(2+1)4n 4:3o(4+1)5d 5:3o(3+1)6d	[L3[f4]Y3L4G]
Free	G04604GA	VII		H4N2F1	Gal(b1-3)[Fuc(a1-4)]GlcNAc(b1-3)Gal(b1-4)GlcNAc(b1-3)Gal(b1-4)Glc	RES 1b:x-dglc-HEX-1:5 2b:b-dgal-HEX-1:5 3b:b-dglc-HEX-1:5 4s:n-acetyl 5b:b-dgal-HEX-1:5 6b:b-dglc-HEX-1:5 7s:n-acetyl 8b:a-lgal-HEX-1:5|6:d 9b:b-dgal-HEX-1:5 LIN 1:1o(4+1)2d 2:2o(3+1)3d 3:3d(2+1)4n 4:3o(4+1)5d 5:5o(3+1)6d 6:6d(2+1)7n 7:6o(4+1)8d 8:6o(3+1)9d	[L3[f4]Y3L4Y3L4G]
Free	G70115XG	II		H3N1F2	Gal(b1-3)[Fuc(a1-4)]GlcNAc(b1-3)Gal(b1-4)[Fuc(a1-3)]Glc	RES 1b:x-dglc-HEX-1:5 2b:a-lgal-HEX-1:5|6:d 3b:b-dgal-HEX-1:5 4b:b-dglc-HEX-1:5 5s:n-acetyl 6b:a-lgal-HEX-1:5|6:d 7b:b-dgal-HEX-1:5 LIN 1:1o(3+1)2d 2:1o(4+1)3d 3:3o(3+1)4d 4:4d(2+1)5n 5:4o(4+1)6d 6:4o(3+1)7d	[L3[f4]Y3L4[f3]G]
Free	G66892DM	VII		H4N2F2	Gal(b1-3)[Fuc(a1-4)]GlcNAc(b1-3)Gal(b1-4)[Fuc(a1-3)]GlcNAc(b1-3)Gal(b1-4)Glc	RES 1b:x-dglc-HEX-1:5 2b:b-dgal-HEX-1:5 3b:b-dglc-HEX-1:5 4s:n-acetyl 5b:a-lgal-HEX-1:5|6:d 6b:b-dgal-HEX-1:5 7b:b-dglc-HEX-1:5 8s:n-acetyl 9b:a-lgal-HEX-1:5|6:d 10b:b-dgal-HEX-1:5 LIN 1:1o(4+1)2d 2:2o(3+1)3d 3:3d(2+1)4n 4:3o(3+1)5d 5:3o(4+1)6d 6:6o(3+1)7d 7:7d(2+1)8n 8:7o(4+1)9d 9:7o(3+1)10d	[L3[f4]Y3L4[f3]Y3L4G]
Free	G46641RE	VII		H4N2F3	Gal(b1-3)[Fuc(a1-4)]GlcNAc(b1-3)Gal(b1-4)[Fuc(a1-3)]GlcNAc(b1-3)Gal(b1-4)[Fuc(a1-3)]Glc	RES 1b:x-dglc-HEX-1:5 2b:a-lgal-HEX-1:5|6:d 3b:b-dgal-HEX-1:5 4b:b-dglc-HEX-1:5 5s:n-acetyl 6b:a-lgal-HEX-1:5|6:d 7b:b-dgal-HEX-1:5 8b:b-dglc-HEX-1:5 9s:n-acetyl 10b:a-lgal-HEX-1:5|6:d 11b:b-dgal-HEX-1:5 LIN 1:1o(3+1)2d 2:1o(4+1)3d 3:3o(3+1)4d 4:4d(2+1)5n 5:4o(3+1)6d 6:4o(4+1)7d 7:7o(3+1)8d 8:8d(2+1)9n 9:8o(4+1)10d 10:8o(3+1)11d	[L3[f4]Y3L4[f3]Y3L4[f3]G]
Free		VII		H4N2F2	Gal(b1-3)[Fuc(a1-4)]GlcNAc(b1-3)Gal(b1-4)[Fuc(a1-3)][6S]GlcNAc(b1-3)Gal(b1-4)Glc	RES 1b:x-dglc-HEX-1:5 2b:b-dgal-HEX-1:5 3b:b-dglc-HEX-1:5 4s:n-acetyl 5s:sulfate 6b:a-lgal-HEX-1:5|6:d 7b:b-dgal-HEX-1:5 8b:b-dglc-HEX-1:5 9s:n-acetyl 10b:a-lgal-HEX-1:5|6:d 11b:b-dgal-HEX-1:5 LIN 1:1o(4+1)2d 2:2o(3+1)3d 3:3d(2+1)4n 4:3o(6+1)5n 5:3o(3+1)6d 6:3o(4+1)7d 7:7o(3+1)8d 8:8d(2+1)9n 9:8o(4+1)10d 10:8o(3+1)11d	[L3[f4]Y3L4[f3][s6]Y3L4G]
Free	G21269SH			H3	Gal(b1-4)Gal(b1-4)Glc	RES 1b:x-dglc-HEX-1:5 2b:b-dgal-HEX-1:5 3b:b-dgal-HEX-1:5 LIN 1:1o(4+1)2d 2:2o(4+1)3d	[L4L4G]
Free	G48059CD	III		H3N1	Gal(b1-4)GlcNAc(b1-3)Gal(b1-4)Glc	RES 1b:x-dglc-HEX-1:5 2b:b-dgal-HEX-1:5 3b:b-dglc-HEX-1:5 4s:n-acetyl 5b:b-dgal-HEX-1:5 LIN 1:1o(4+1)2d 2:2o(3+1)3d 3:3d(2+1)4n 4:3o(4+1)5d	[L4Y3L4G]
Free	G85278ER	VIII		H4N2	Gal(b1-4)GlcNAc(b1-3)Gal(b1-4)GlcNAc(b1-3)Gal(b1-4)Glc	RES 1b:x-dglc-HEX-1:5 2b:b-dgal-HEX-1:5 3b:b-dglc-HEX-1:5 4s:n-acetyl 5b:b-dgal-HEX-1:5 6b:b-dglc-HEX-1:5 7s:n-acetyl 8b:b-dgal-HEX-1:5 LIN 1:1o(4+1)2d 2:2o(3+1)3d 3:3d(2+1)4n 4:3o(4+1)5d 5:5o(3+1)6d 6:6d(2+1)7n 7:6o(4+1)8d	[L4Y3L4Y3L4G]
Free	G12045LV	III		H3N1F1	Gal(b1-4)GlcNAc(b1-3)Gal(b1-4)[Fuc(a1-3)]Glc	RES 1b:x-dglc-HEX-1:5 2b:a-lgal-HEX-1:5|6:d 3b:b-dgal-HEX-1:5 4b:b-dglc-HEX-1:5 5s:n-acetyl 6b:b-dgal-HEX-1:5 LIN 1:1o(3+1)2d 2:1o(4+1)3d 3:3o(3+1)4d 4:4d(2+1)5n 5:4o(4+1)6d	[L4Y3L4[f3]G]
Free	G80291PD	VIII		H4N2F1	Gal(b1-4)GlcNAc(b1-3)Gal(b1-4)[Fuc(a1-3)]GlcNAc(b1-3)Gal(b1-4)Glc	RES 1b:x-dglc-HEX-1:5 2b:b-dgal-HEX-1:5 3b:b-dglc-HEX-1:5 4s:n-acetyl 5b:a-lgal-HEX-1:5|6:d 6b:b-dgal-HEX-1:5 7b:b-dglc-HEX-1:5 8s:n-acetyl 9b:b-dgal-HEX-1:5 LIN 1:1o(4+1)2d 2:2o(3+1)3d 3:3d(2+1)4n 4:3o(3+1)5d 5:3o(4+1)6d 6:6o(3+1)7d 7:7d(2+1)8n 8:7o(4+1)9d	[L4Y3L4[f3]Y3L4G]
Free	G69524MO	XV		H5N3F2	Gal(b1-4)GlcNAc(b1-3)Gal(b1-4)[Fuc(a1-3)]GlcNAc(b1-3)Gal(b1-4)[Fuc(a1-3)]GlcNAc(b1-3)Gal(b1-4)Glc	RES 1b:x-dglc-HEX-1:5 2b:b-dgal-HEX-1:5 3b:b-dglc-HEX-1:5 4s:n-acetyl 5b:a-lgal-HEX-1:5|6:d 6b:b-dgal-HEX-1:5 7b:b-dglc-HEX-1:5 8s:n-acetyl 9b:a-lgal-HEX-1:5|6:d 10b:b-dgal-HEX-1:5 11b:b-dglc-HEX-1:5 12s:n-acetyl 13b:b-dgal-HEX-1:5 LIN 1:1o(4+1)2d 2:2o(3+1)3d 3:3d(2+1)4n 4:3o(3+1)5d 5:3o(4+1)6d 6:6o(3+1)7d 7:7d(2+1)8n 8:7o(3+1)9d 9:7o(4+1)10d 10:10o(3+1)11d 11:11d(2+1)12n 12:11o(4+1)13d	[L4Y3L4[f3]Y3L4[f3]Y3L4G]
Free	G06210XB	I		H2F1	Gal(b1-4)[Fuc(a1-3)]Glc	RES 1b:x-dglc-HEX-1:5 2b:a-lgal-HEX-1:5|6:d 3b:b-dgal-HEX-1:5 LIN 1:1o(3+1)2d 2:1o(4+1)3d	[L4[f3]G]
Free	G83916HL	III		H3N1F1	Gal(b1-4)[Fuc(a1-3)]GlcNAc(b1-3)Gal(b1-4)Glc	RES 1b:x-dglc-HEX-1:5 2b:b-dgal-HEX-1:5 3b:b-dglc-HEX-1:5 4s:n-acetyl 5b:a-lgal-HEX-1:5|6:d 6b:b-dgal-HEX-1:5 LIN 1:1o(4+1)2d 2:2o(3+1)3d 3:3d(2+1)4n 4:3o(3+1)5d 5:3o(4+1)6d	[L4[f3]Y3L4G]
Free	G24435DN	VIII		H4N2F1	Gal(b1-4)[Fuc(a1-3)]GlcNAc(b1-3)Gal(b1-4)GlcNAc(b1-3)Gal(b1-4)Glc	RES 1b:x-dglc-HEX-1:5 2b:b-dgal-HEX-1:5 3b:b-dglc-HEX-1:5 4s:n-acetyl 5b:b-dgal-HEX-1:5 6b:b-dglc-HEX-1:5 7s:n-acetyl 8b:a-lgal-HEX-1:5|6:d 9b:b-dgal-HEX-1:5 LIN 1:1o(4+1)2d 2:2o(3+1)3d 3:3d(2+1)4n 4:3o(4+1)5d 5:5o(3+1)6d 6:6d(2+1)7n 7:6o(3+1)8d 8:6o(4+1)9d	[L4[f3]Y3L4Y3L4G]
Free	G11636EE	III		H3N1F2	Gal(b1-4)[Fuc(a1-3)]GlcNAc(b1-3)Gal(b1-4)[Fuc(a1-3)]Glc	RES 1b:x-dglc-HEX-1:5 2b:a-lgal-HEX-1:5|6:d 3b:b-dgal-HEX-1:5 4b:b-dglc-HEX-1:5 5s:n-acetyl 6b:a-lgal-HEX-1:5|6:d 7b:b-dgal-HEX-1:5 LIN 1:1o(3+1)2d 2:1o(4+1)3d 3:3o(3+1)4d 4:4d(2+1)5n 5:4o(3+1)6d 6:4o(4+1)7d	[L4[f3]Y3L4[f3]G]
Free	G94888UJ	VIII		H4N2F2	Gal(b1-4)[Fuc(a1-3)]GlcNAc(b1-3)Gal(b1-4)[Fuc(a1-3)]GlcNAc(b1-3)Gal(b1-4)Glc	RES 1b:x-dglc-HEX-1:5 2b:b-dgal-HEX-1:5 3b:b-dglc-HEX-1:5 4s:n-acetyl 5b:a-lgal-HEX-1:5|6:d 6b:b-dgal-HEX-1:5 7b:b-dglc-HEX-1:5 8s:n-acetyl 9b:a-lgal-HEX-1:5|6:d 10b:b-dgal-HEX-1:5 LIN 1:1o(4+1)2d 2:2o(3+1)3d 3:3d(2+1)4n 4:3o(3+1)5d 5:3o(4+1)6d 6:6o(3+1)7d 7:7d(2+1)8n 8:7o(3+1)9d 9:7o(4+1)10d	[L4[f3]Y3L4[f3]Y3L4G]
Free		VIII		H4N2F3	Gal(b1-4)[Fuc(a1-3)]GlcNAc(b1-3)Gal(b1-4)[Fuc(a1-3)]GlcNAc(b1-3)Gal(b1-4)[Fuc(a1-3)]Glc	RES 1b:x-dglc-HEX-1:5 2b:a-lgal-HEX-1:5|6:d 3b:b-dgal-HEX-1:5 4b:b-dglc-HEX-1:5 5s:n-acetyl 6b:a-lgal-HEX-1:5|6:d 7b:b-dgal-HEX-1:5 8b:b-dglc-HEX-1:5 9s:n-acetyl 10b:a-lgal-HEX-1:5|6:d 11b:b-dgal-HEX-1:5 LIN 1:1o(3+1)2d 2:1o(4+1)3d 3:3o(3+1)4d 4:4d(2+1)5n 5:4o(3+1)6d 6:4o(4+1)7d 7:7o(3+1)8d 8:8d(2+1)9n 9:8o(3+1)10d 10:8o(4+1)11d	[L4[f3]Y3L4[f3]Y3L4[f3]G]
Free	G11967GO			H3	Gal(b1-6)Gal(b1-4)Glc	RES 1b:x-dglc-HEX-1:5 2b:b-dgal-HEX-1:5 3b:b-dgal-HEX-1:5 LIN 1:1o(4+1)2d 2:2o(6+1)3d	[L6L4G]
Free	G21066IE	II		H3N1S1	Neu5Ac(a2-3)Gal(b1-3)GlcNAc(b1-3)Gal(b1-4)Glc	RES 1b:x-dglc-HEX-1:5 2b:b-dgal-HEX-1:5 3b:b-dglc-HEX-1:5 4s:n-acetyl 5b:b-dgal-HEX-1:5 6b:a-dgro-dgal-NON-2:6|1:a|2:keto|3:d 7s:n-acetyl LIN 1:1o(4+1)2d 2:2o(3+1)3d 3:3d(2+1)4n 4:3o(3+1)5d 5:5o(3+2)6d 6:6d(5+1)7n	[S3L3Y3L4G]
Free	G38710SX	II		H3N1S2	Neu5Ac(a2-3)Gal(b1-3)[Neu5Ac(a2-6)]GlcNAc(b1-3)Gal(b1-4)Glc	RES 1b:x-dglc-HEX-1:5 2b:b-dgal-HEX-1:5 3b:b-dglc-HEX-1:5 4s:n-acetyl 5b:a-dgro-dgal-NON-2:6|1:a|2:keto|3:d 6s:n-acetyl 7b:b-dgal-HEX-1:5 8b:a-dgro-dgal-NON-2:6|1:a|2:keto|3:d 9s:n-acetyl LIN 1:1o(4+1)2d 2:2o(3+1)3d 3:3d(2+1)4n 4:3o(6+2)5d 5:5d(5+1)6n 6:3o(3+1)7d 7:7o(3+2)8d 8:8d(5+1)9n	[S3L3[S6]Y3L4G]
Free	G52747ZF	II		H3N1F1S2	Neu5Ac(a2-3)Gal(b1-3)[Neu5Ac(a2-6)]GlcNAc(b1-3)Gal(b1-4)[Fuc(a1-3)]Glc	RES 1b:x-dglc-HEX-1:5 2b:a-lgal-HEX-1:5|6:d 3b:b-dgal-HEX-1:5 4b:b-dglc-HEX-1:5 5s:n-acetyl 6b:a-dgro-dgal-NON-2:6|1:a|2:keto|3:d 7s:n-acetyl 8b:b-dgal-HEX-1:5 9b:a-dgro-dgal-NON-2:6|1:a|2:keto|3:d 10s:n-acetyl LIN 1:1o(3+1)2d 2:1o(4+1)3d 3:3o(3+1)4d 4:4d(2+1)5n 5:4o(6+2)6d 6:6d(5+1)7n 7:4o(3+1)8d 8:8o(3+2)9d 9:9d(5+1)10n	[S3L3[S6]Y3L4[f3]G]
Free	G27403GX	II		H3N1F1S2	Neu5Ac(a2-3)Gal(b1-3)[Neu5Ac(a2-6)][Fuc(a1-4)]GlcNAc(b1-3)Gal(b1-4)Glc	RES 1b:x-dglc-HEX-1:5 2b:b-dgal-HEX-1:5 3b:b-dglc-HEX-1:5 4s:n-acetyl 5b:a-lgal-HEX-1:5|6:d 6b:a-dgro-dgal-NON-2:6|1:a|2:keto|3:d 7s:n-acetyl 8b:b-dgal-HEX-1:5 9b:a-dgro-dgal-NON-2:6|1:a|2:keto|3:d 10s:n-acetyl LIN 1:1o(4+1)2d 2:2o(3+1)3d 3:3d(2+1)4n 4:3o(4+1)5d 5:3o(6+2)6d 6:6d(5+1)7n 7:3o(3+1)8d 8:8o(3+2)9d 9:9d(5+1)10n	[S3L3[S6][f4]Y3L4G]
Free	G91326YS	II		H3N1F1S1	Neu5Ac(a2-3)Gal(b1-3)[Fuc(a1-4)]GlcNAc(b1-3)Gal(b1-4)Glc	RES 1b:x-dglc-HEX-1:5 2b:b-dgal-HEX-1:5 3b:b-dglc-HEX-1:5 4s:n-acetyl 5b:a-lgal-HEX-1:5|6:d 6b:b-dgal-HEX-1:5 7b:a-dgro-dgal-NON-2:6|1:a|2:keto|3:d 8s:n-acetyl LIN 1:1o(4+1)2d 2:2o(3+1)3d 3:3d(2+1)4n 4:3o(4+1)5d 5:3o(3+1)6d 6:6o(3+2)7d 7:7d(5+1)8n	[S3L3[f4]Y3L4G]
Free	G56516VH	I		H2S1	Neu5Ac(a2-3)Gal(b1-4)Glc	RES 1b:x-dglc-HEX-1:5 2b:b-dgal-HEX-1:5 3b:a-dgro-dgal-NON-2:6|1:a|2:keto|3:d 4s:n-acetyl LIN 1:1o(4+1)2d 2:2o(3+2)3d 3:3d(5+1)4n	[S3L4G]
Free	G32685CP	I		H2F1S1	Neu5Ac(a2-3)Gal(b1-4)[Fuc(a1-3)]Glc	RES 1b:x-dglc-HEX-1:5 2b:a-lgal-HEX-1:5|6:d 3b:b-dgal-HEX-1:5 4b:a-dgro-dgal-NON-2:6|1:a|2:keto|3:d 5s:n-acetyl LIN 1:1o(3+1)2d 2:1o(4+1)3d 3:3o(3+2)4d 4:4d(5+1)5n	[S3L4[f3]G]
Free	G26156WV	III		H3N1F1S1	Neu5Ac(a2-3)Gal(b1-4)[Fuc(a1-3)]GlcNAc(b1-3)Gal(b1-4)Glc	RES 1b:x-dglc-HEX-1:5 2b:b-dgal-HEX-1:5 3b:b-dglc-HEX-1:5 4s:n-acetyl 5b:a-lgal-HEX-1:5|6:d 6b:b-dgal-HEX-1:5 7b:a-dgro-dgal-NON-2:6|1:a|2:keto|3:d 8s:n-acetyl LIN 1:1o(4+1)2d 2:2o(3+1)3d 3:3d(2+1)4n 4:3o(3+1)5d 5:3o(4+1)6d 6:6o(3+2)7d 7:7d(5+1)8n	[S3L4[f3]Y3L4G]
Free		VIII		H4N2F1S1	Neu5Ac(a2-3)Gal(b1-4)[Fuc(a1-3)]GlcNAc(b1-3)Gal(b1-4)GlcNAc(b1-3)Gal(b1-4)Glc	RES 1b:x-dglc-HEX-1:5 2b:b-dgal-HEX-1:5 3b:b-dglc-HEX-1:5 4s:n-acetyl 5b:b-dgal-HEX-1:5 6b:b-dglc-HEX-1:5 7s:n-acetyl 8b:a-lgal-HEX-1:5|6:d 9b:b-dgal-HEX-1:5 10b:a-dgro-dgal-NON-2:6|1:a|2:keto|3:d 11s:n-acetyl LIN 1:1o(4+1)2d 2:2o(3+1)3d 3:3d(2+1)4n 4:3o(4+1)5d 5:5o(3+1)6d 6:6d(2+1)7n 7:6o(3+1)8d 8:6o(4+1)9d 9:9o(3+2)10d 10:10d(5+1)11n	[S3L4[f3]Y3L4Y3L4G]
Free	G73540DV	I		H2S1	Neu5Ac(a2-3)[6S]Gal(b1-4)Glc	RES 1b:x-dglc-HEX-1:5 2b:b-dgal-HEX-1:5 3s:sulfate 4b:a-dgro-dgal-NON-2:6|1:a|2:keto|3:d 5s:n-acetyl LIN 1:1o(4+1)2d 2:2o(6+1)3n 3:2o(3+2)4d 4:4d(5+1)5n	[S3[s6]L4G]
Free	G69893KP	I		H2S1	Neu5Ac(a2-6)Gal(b1-4)Glc	RES 1b:x-dglc-HEX-1:5 2b:b-dgal-HEX-1:5 3b:a-dgro-dgal-NON-2:6|1:a|2:keto|3:d 4s:n-acetyl LIN 1:1o(4+1)2d 2:2o(6+2)3d 3:3d(5+1)4n	[S6L4G]
Free	G72506RN	III		H3N1S1	Neu5Ac(a2-6)Gal(b1-4)GlcNAc(b1-3)Gal(b1-4)Glc	RES 1b:x-dglc-HEX-1:5 2b:b-dgal-HEX-1:5 3b:b-dglc-HEX-1:5 4s:n-acetyl 5b:b-dgal-HEX-1:5 6b:a-dgro-dgal-NON-2:6|1:a|2:keto|3:d 7s:n-acetyl LIN 1:1o(4+1)2d 2:2o(3+1)3d 3:3d(2+1)4n 4:3o(4+1)5d 5:5o(6+2)6d 6:6d(5+1)7n	[S6L4Y3L4G]
Free	G92694VO	VIII		H4N2S1	Neu5Ac(a2-6)Gal(b1-4)GlcNAc(b1-3)Gal(b1-4)GlcNAc(b1-3)Gal(b1-4)Glc	RES 1b:x-dglc-HEX-1:5 2b:b-dgal-HEX-1:5 3b:b-dglc-HEX-1:5 4s:n-acetyl 5b:b-dgal-HEX-1:5 6b:b-dglc-HEX-1:5 7s:n-acetyl 8b:b-dgal-HEX-1:5 9b:a-dgro-dgal-NON-2:6|1:a|2:keto|3:d 10s:n-acetyl LIN 1:1o(4+1)2d 2:2o(3+1)3d 3:3d(2+1)4n 4:3o(4+1)5d 5:5o(3+1)6d 6:6d(2+1)7n 7:6o(4+1)8d 8:8o(6+2)9d 9:9d(5+1)10n	[S6L4Y3L4Y3L4G]
Free	G95310NT	III		H3N1F1S1	Neu5Ac(a2-6)Gal(b1-4)GlcNAc(b1-3)Gal(b1-4)[Fuc(a1-3)]Glc	RES 1b:x-dglc-HEX-1:5 2b:a-lgal-HEX-1:5|6:d 3b:b-dgal-HEX-1:5 4b:b-dglc-HEX-1:5 5s:n-acetyl 6b:b-dgal-HEX-1:5 7b:a-dgro-dgal-NON-2:6|1:a|2:keto|3:d 8s:n-acetyl LIN 1:1o(3+1)2d 2:1o(4+1)3d 3:3o(3+1)4d 4:4d(2+1)5n 5:4o(4+1)6d 6:6o(6+2)7d 7:7d(5+1)8n	[S6L4Y3L4[f3]G]
Free	G49404MT	VIII		H4N2F1S1	Neu5Ac(a2-6)Gal(b1-4)GlcNAc(b1-3)Gal(b1-4)[Fuc(a1-3)]GlcNAc(b1-3)Gal(b1-4)Glc	RES 1b:x-dglc-HEX-1:5 2b:b-dgal-HEX-1:5 3b:b-dglc-HEX-1:5 4s:n-acetyl 5b:a-lgal-HEX-1:5|6:d 6b:b-dgal-HEX-1:5 7b:b-dglc-HEX-1:5 8s:n-acetyl 9b:b-dgal-HEX-1:5 10b:a-dgro-dgal-NON-2:6|1:a|2:keto|3:d 11s:n-acetyl LIN 1:1o(4+1)2d 2:2o(3+1)3d 3:3d(2+1)4n 4:3o(3+1)5d 5:3o(4+1)6d 6:6o(3+1)7d 7:7d(2+1)8n 8:7o(4+1)9d 9:9o(6+2)10d 10:10d(5+1)11n	[S6L4Y3L4[f3]Y3L4G]
Free	G10259IA	III		H3N1F1S1	Neu5Ac(a2-6)Gal(b1-4)[Fuc(a1-3)]GlcNAc(b1-3)Gal(b1-4)Glc	RES 1b:x-dglc-HEX-1:5 2b:b-dgal-HEX-1:5 3b:b-dglc-HEX-1:5 4s:n-acetyl 5b:a-lgal-HEX-1:5|6:d 6b:b-dgal-HEX-1:5 7b:a-dgro-dgal-NON-2:6|1:a|2:keto|3:d 8s:n-acetyl LIN 1:1o(4+1)2d 2:2o(3+1)3d 3:3d(2+1)4n 4:3o(3+1)5d 5:3o(4+1)6d 6:6o(6+2)7d 7:7d(5+1)8n	[S6L4[f3]Y3L4G]
Free		VIII		H4N2F1S1	Neu5Ac(a2-6)Gal(b1-4)[Fuc(a1-3)]GlcNAc(b1-3)Gal(b1-4)GlcNAc(b1-3)Gal(b1-4)Glc	RES 1b:x-dglc-HEX-1:5 2b:b-dgal-HEX-1:5 3b:b-dglc-HEX-1:5 4s:n-acetyl 5b:b-dgal-HEX-1:5 6b:b-dglc-HEX-1:5 7s:n-acetyl 8b:a-lgal-HEX-1:5|6:d 9b:b-dgal-HEX-1:5 10b:a-dgro-dgal-NON-2:6|1:a|2:keto|3:d 11s:n-acetyl LIN 1:1o(4+1)2d 2:2o(3+1)3d 3:3d(2+1)4n 4:3o(4+1)5d 5:5o(3+1)6d 6:6d(2+1)7n 7:6o(3+1)8d 8:6o(4+1)9d 9:9o(6+2)10d 10:10d(5+1)11n	[S6L4[f3]Y3L4Y3L4G]
Free	G13040AD	II		H3N2F2	GalNAc(a1-3)[Fuc(a1-2)]Gal(b1-3)[Fuc(a1-4)]GlcNAc(b1-3)Gal(b1-4)Glc	RES 1b:x-dglc-HEX-1:5 2b:b-dgal-HEX-1:5 3b:b-dglc-HEX-1:5 4s:n-acetyl 5b:a-lgal-HEX-1:5|6:d 6b:b-dgal-HEX-1:5 7b:a-lgal-HEX-1:5|6:d 8b:a-dgal-HEX-1:5 9s:n-acetyl LIN 1:1o(4+1)2d 2:2o(3+1)3d 3:3d(2+1)4n 4:3o(4+1)5d 5:3o(3+1)6d 6:6o(2+1)7d 7:6o(3+1)8d 8:8d(2+1)9n	[V3[f2]L3[f4]Y3L4G]
Free	G87727XV			H2N1	GlcNAc(b1-3)Gal(b1-4)Glc	RES 1b:x-dglc-HEX-1:5 2b:b-dgal-HEX-1:5 3b:b-dglc-HEX-1:5 4s:n-acetyl LIN 1:1o(4+1)2d 2:2o(3+1)3d 3:3d(2+1)4n	[Y3L4G]
Free				H6N4S1	[Gal(b1-3)GlcNAc(b1-3)Gal(b1-4)GlcNAc(b1-3)Gal(b1-4)GlcNAc(b1-6)][Neu5Ac(a2-6)Gal(b1-4)GlcNAc(b1-3)]Gal(b1-4)Glc	RES 1b:x-dglc-HEX-1:5 2b:b-dgal-HEX-1:5 3b:b-dglc-HEX-1:5 4s:n-acetyl 5b:b-dgal-HEX-1:5 6b:a-dgro-dgal-NON-2:6|1:a|2:keto|3:d 7s:n-acetyl 8b:b-dglc-HEX-1:5 9s:n-acetyl 10b:b-dgal-HEX-1:5 11b:b-dglc-HEX-1:5 12s:n-acetyl 13b:b-dgal-HEX-1:5 14b:b-dglc-HEX-1:5 15s:n-acetyl 16b:b-dgal-HEX-1:5 LIN 1:1o(4+1)2d 2:2o(3+1)3d 3:3d(2+1)4n 4:3o(4+1)5d 5:5o(6+2)6d 6:6d(5+1)7n 7:2o(6+1)8d 8:8d(2+1)9n 9:8o(4+1)1…	[[L3Y3L4Y3L4Y6][S6L4Y3]L4G]
Free	G87373RB			H6N4F1	[Gal(b1-3)GlcNAc(b1-3)Gal(b1-4)GlcNAc(b1-3)Gal(b1-4)GlcNAc(b1-6)][[Fuc(a1-2)]Gal(b1-4)GlcNAc(b1-3)]Gal(b1-4)Glc	RES 1b:x-dglc-HEX-1:5 2b:b-dgal-HEX-1:5 3b:b-dglc-HEX-1:5 4s:n-acetyl 5b:b-dgal-HEX-1:5 6b:a-lgal-HEX-1:5|6:d 7b:b-dglc-HEX-1:5 8s:n-acetyl 9b:b-dgal-HEX-1:5 10b:b-dglc-HEX-1:5 11s:n-acetyl 12b:b-dgal-HEX-1:5 13b:b-dglc-HEX-1:5 14s:n-acetyl 15b:b-dgal-HEX-1:5 LIN 1:1o(4+1)2d 2:2o(3+1)3d 3:3d(2+1)4n 4:3o(4+1)5d 5:5o(2+1)6d 6:2o(6+1)7d 7:7d(2+1)8n 8:7o(4+1)9d 9:9o(3+1)10d 10:10d(2+1)11n 11:10o(4+1)…	[[L3Y3L4Y3L4Y6][[f2]L4Y3]L4G]
Free		XI		H5N3	[Gal(b1-3)GlcNAc(b1-3)Gal(b1-4)GlcNAc(b1-6)][Gal(b1-3)GlcNAc(b1-3)]Gal(b1-4)Glc	RES 1b:x-dglc-HEX-1:5 2b:b-dgal-HEX-1:5 3b:b-dglc-HEX-1:5 4s:n-acetyl 5b:b-dgal-HEX-1:5 6b:b-dglc-HEX-1:5 7s:n-acetyl 8b:b-dgal-HEX-1:5 9b:b-dglc-HEX-1:5 10s:n-acetyl 11b:b-dgal-HEX-1:5 LIN 1:1o(4+1)2d 2:2o(3+1)3d 3:3d(2+1)4n 4:3o(3+1)5d 5:2o(6+1)6d 6:6d(2+1)7n 7:6o(4+1)8d 8:8o(3+1)9d 9:9d(2+1)10n 10:9o(3+1)11d	[[L3Y3L4Y6][L3Y3]L4G]
Free		XI		H5N3F1	[Gal(b1-3)GlcNAc(b1-3)Gal(b1-4)GlcNAc(b1-6)][Gal(b1-3)[Fuc(a1-4)]GlcNAc(b1-3)]Gal(b1-4)Glc	RES 1b:x-dglc-HEX-1:5 2b:b-dgal-HEX-1:5 3b:b-dglc-HEX-1:5 4s:n-acetyl 5b:a-lgal-HEX-1:5|6:d 6b:b-dgal-HEX-1:5 7b:b-dglc-HEX-1:5 8s:n-acetyl 9b:b-dgal-HEX-1:5 10b:b-dglc-HEX-1:5 11s:n-acetyl 12b:b-dgal-HEX-1:5 LIN 1:1o(4+1)2d 2:2o(3+1)3d 3:3d(2+1)4n 4:3o(4+1)5d 5:3o(3+1)6d 6:2o(6+1)7d 7:7d(2+1)8n 8:7o(4+1)9d 9:9o(3+1)10d 10:10d(2+1)11n 11:10o(3+1)12d	[[L3Y3L4Y6][L3[f4]Y3]L4G]
Free		X		H5N3F1	[Gal(b1-3)GlcNAc(b1-3)Gal(b1-4)GlcNAc(b1-6)][Gal(b1-4)[Fuc(a1-3)]GlcNAc(b1-3)]Gal(b1-4)Glc	RES 1b:x-dglc-HEX-1:5 2b:b-dgal-HEX-1:5 3b:b-dglc-HEX-1:5 4s:n-acetyl 5b:a-lgal-HEX-1:5|6:d 6b:b-dgal-HEX-1:5 7b:b-dglc-HEX-1:5 8s:n-acetyl 9b:b-dgal-HEX-1:5 10b:b-dglc-HEX-1:5 11s:n-acetyl 12b:b-dgal-HEX-1:5 LIN 1:1o(4+1)2d 2:2o(3+1)3d 3:3d(2+1)4n 4:3o(3+1)5d 5:3o(4+1)6d 6:2o(6+1)7d 7:7d(2+1)8n 8:7o(4+1)9d 9:9o(3+1)10d 10:10d(2+1)11n 11:10o(3+1)12d	[[L3Y3L4Y6][L4[f3]Y3]L4G]
Free		XI		H5N3F1S1	[Gal(b1-3)GlcNAc(b1-3)Gal(b1-4)GlcNAc(b1-6)][Neu5Ac(a2-3)Gal(b1-3)[Fuc(a1-4)]GlcNAc(b1-3)]Gal(b1-4)Glc	RES 1b:x-dglc-HEX-1:5 2b:b-dgal-HEX-1:5 3b:b-dglc-HEX-1:5 4s:n-acetyl 5b:a-lgal-HEX-1:5|6:d 6b:b-dgal-HEX-1:5 7b:a-dgro-dgal-NON-2:6|1:a|2:keto|3:d 8s:n-acetyl 9b:b-dglc-HEX-1:5 10s:n-acetyl 11b:b-dgal-HEX-1:5 12b:b-dglc-HEX-1:5 13s:n-acetyl 14b:b-dgal-HEX-1:5 LIN 1:1o(4+1)2d 2:2o(3+1)3d 3:3d(2+1)4n 4:3o(4+1)5d 5:3o(3+1)6d 6:6o(3+2)7d 7:7d(5+1)8n 8:2o(6+1)9d 9:9d(2+1)10n 10:9o(4+1)11d 11:11o(3+1)…	[[L3Y3L4Y6][S3L3[f4]Y3]L4G]
Free	G46627YI	XI		H5N3F2	[Gal(b1-3)GlcNAc(b1-3)Gal(b1-4)GlcNAc(b1-6)][[Fuc(a1-2)]Gal(b1-3)[Fuc(a1-4)]GlcNAc(b1-3)]Gal(b1-4)Glc	RES 1b:x-dglc-HEX-1:5 2b:b-dgal-HEX-1:5 3b:b-dglc-HEX-1:5 4s:n-acetyl 5b:a-lgal-HEX-1:5|6:d 6b:b-dgal-HEX-1:5 7b:a-lgal-HEX-1:5|6:d 8b:b-dglc-HEX-1:5 9s:n-acetyl 10b:b-dgal-HEX-1:5 11b:b-dglc-HEX-1:5 12s:n-acetyl 13b:b-dgal-HEX-1:5 LIN 1:1o(4+1)2d 2:2o(3+1)3d 3:3d(2+1)4n 4:3o(4+1)5d 5:3o(3+1)6d 6:6o(2+1)7d 7:2o(6+1)8d 8:8d(2+1)9n 9:8o(4+1)10d 10:10o(3+1)11d 11:11d(2+1)12n 12:11o(3+1)13d	[[L3Y3L4Y6][[f2]L3[f4]Y3]L4G]
Free	G36431NE	XIX		H6N4F2	[Gal(b1-3)GlcNAc(b1-3)Gal(b1-4)[Fuc(a1-3)]GlcNAc(b1-6)][Gal(b1-3)GlcNAc(b1-3)Gal(b1-4)[Fuc(a1-3)]GlcNAc(b1-3)]Gal(b1-4)Glc	RES 1b:x-dglc-HEX-1:5 2b:b-dgal-HEX-1:5 3b:b-dglc-HEX-1:5 4s:n-acetyl 5b:a-lgal-HEX-1:5|6:d 6b:b-dgal-HEX-1:5 7b:b-dglc-HEX-1:5 8s:n-acetyl 9b:b-dgal-HEX-1:5 10b:b-dglc-HEX-1:5 11s:n-acetyl 12b:a-lgal-HEX-1:5|6:d 13b:b-dgal-HEX-1:5 14b:b-dglc-HEX-1:5 15s:n-acetyl 16b:b-dgal-HEX-1:5 LIN 1:1o(4+1)2d 2:2o(3+1)3d 3:3d(2+1)4n 4:3o(3+1)5d 5:3o(4+1)6d 6:6o(3+1)7d 7:7d(2+1)8n 8:7o(3+1)9d 9:2o(6+1)10d 10:…	[[L3Y3L4[f3]Y6][L3Y3L4[f3]Y3]L4G]
Free	G48120WX	XI		H5N3F1	[Gal(b1-3)GlcNAc(b1-3)Gal(b1-4)[Fuc(a1-3)]GlcNAc(b1-6)][Gal(b1-3)GlcNAc(b1-3)]Gal(b1-4)Glc	RES 1b:x-dglc-HEX-1:5 2b:b-dgal-HEX-1:5 3b:b-dglc-HEX-1:5 4s:n-acetyl 5b:b-dgal-HEX-1:5 6b:b-dglc-HEX-1:5 7s:n-acetyl 8b:a-lgal-HEX-1:5|6:d 9b:b-dgal-HEX-1:5 10b:b-dglc-HEX-1:5 11s:n-acetyl 12b:b-dgal-HEX-1:5 LIN 1:1o(4+1)2d 2:2o(3+1)3d 3:3d(2+1)4n 4:3o(3+1)5d 5:2o(6+1)6d 6:6d(2+1)7n 7:6o(3+1)8d 8:6o(4+1)9d 9:9o(3+1)10d 10:10d(2+1)11n 11:10o(3+1)12d	[[L3Y3L4[f3]Y6][L3Y3]L4G]
Free	G36316QQ	XI		H5N3F2	[Gal(b1-3)GlcNAc(b1-3)Gal(b1-4)[Fuc(a1-3)]GlcNAc(b1-6)][Gal(b1-3)[Fuc(a1-4)]GlcNAc(b1-3)]Gal(b1-4)Glc	RES 1b:x-dglc-HEX-1:5 2b:b-dgal-HEX-1:5 3b:b-dglc-HEX-1:5 4s:n-acetyl 5b:a-lgal-HEX-1:5|6:d 6b:b-dgal-HEX-1:5 7b:b-dglc-HEX-1:5 8s:n-acetyl 9b:a-lgal-HEX-1:5|6:d 10b:b-dgal-HEX-1:5 11b:b-dglc-HEX-1:5 12s:n-acetyl 13b:b-dgal-HEX-1:5 LIN 1:1o(4+1)2d 2:2o(3+1)3d 3:3d(2+1)4n 4:3o(4+1)5d 5:3o(3+1)6d 6:2o(6+1)7d 7:7d(2+1)8n 8:7o(3+1)9d 9:7o(4+1)10d 10:10o(3+1)11d 11:11d(2+1)12n 12:11o(3+1)13d	[[L3Y3L4[f3]Y6][L3[f4]Y3]L4G]
Free	G17920GO	X		H5N3F1	[Gal(b1-3)GlcNAc(b1-3)Gal(b1-4)[Fuc(a1-3)]GlcNAc(b1-6)][Gal(b1-4)GlcNAc(b1-3)]Gal(b1-4)Glc	RES 1b:x-dglc-HEX-1:5 2b:b-dgal-HEX-1:5 3b:b-dglc-HEX-1:5 4s:n-acetyl 5b:b-dgal-HEX-1:5 6b:b-dglc-HEX-1:5 7s:n-acetyl 8b:a-lgal-HEX-1:5|6:d 9b:b-dgal-HEX-1:5 10b:b-dglc-HEX-1:5 11s:n-acetyl 12b:b-dgal-HEX-1:5 LIN 1:1o(4+1)2d 2:2o(3+1)3d 3:3d(2+1)4n 4:3o(4+1)5d 5:2o(6+1)6d 6:6d(2+1)7n 7:6o(3+1)8d 8:6o(4+1)9d 9:9o(3+1)10d 10:10d(2+1)11n 11:10o(3+1)12d	[[L3Y3L4[f3]Y6][L4Y3]L4G]
Free		X		H5N3F2	[Gal(b1-3)GlcNAc(b1-3)Gal(b1-4)[Fuc(a1-3)]GlcNAc(b1-6)][Gal(b1-4)[Fuc(a1-3)]GlcNAc(b1-3)]Gal(b1-4)Glc	RES 1b:x-dglc-HEX-1:5 2b:b-dgal-HEX-1:5 3b:b-dglc-HEX-1:5 4s:n-acetyl 5b:a-lgal-HEX-1:5|6:d 6b:b-dgal-HEX-1:5 7b:b-dglc-HEX-1:5 8s:n-acetyl 9b:a-lgal-HEX-1:5|6:d 10b:b-dgal-HEX-1:5 11b:b-dglc-HEX-1:5 12s:n-acetyl 13b:b-dgal-HEX-1:5 LIN 1:1o(4+1)2d 2:2o(3+1)3d 3:3d(2+1)4n 4:3o(3+1)5d 5:3o(4+1)6d 6:2o(6+1)7d 7:7d(2+1)8n 8:7o(3+1)9d 9:7o(4+1)10d 10:10o(3+1)11d 11:11d(2+1)12n 12:11o(3+1)13d	[[L3Y3L4[f3]Y6][L4[f3]Y3]L4G]
Free	G45570JA	XI		H5N3F2S1	[Gal(b1-3)GlcNAc(b1-3)Gal(b1-4)[Fuc(a1-3)]GlcNAc(b1-6)][Neu5Ac(a2-3)Gal(b1-3)[Fuc(a1-4)]GlcNAc(b1-3)]Gal(b1-4)Glc	RES 1b:x-dglc-HEX-1:5 2b:b-dgal-HEX-1:5 3b:b-dglc-HEX-1:5 4s:n-acetyl 5b:a-lgal-HEX-1:5|6:d 6b:b-dgal-HEX-1:5 7b:a-dgro-dgal-NON-2:6|1:a|2:keto|3:d 8s:n-acetyl 9b:b-dglc-HEX-1:5 10s:n-acetyl 11b:a-lgal-HEX-1:5|6:d 12b:b-dgal-HEX-1:5 13b:b-dglc-HEX-1:5 14s:n-acetyl 15b:b-dgal-HEX-1:5 LIN 1:1o(4+1)2d 2:2o(3+1)3d 3:3d(2+1)4n 4:3o(4+1)5d 5:3o(3+1)6d 6:6o(3+2)7d 7:7d(5+1)8n 8:2o(6+1)9d 9:9d(2+1)10n 10…	[[L3Y3L4[f3]Y6][S3L3[f4]Y3]L4G]
Free		XI		H5N3F2	[Gal(b1-3)GlcNAc(b1-3)Gal(b1-4)[Fuc(a1-3)]GlcNAc(b1-6)][[Fuc(a1-2)]Gal(b1-3)GlcNAc(b1-3)]Gal(b1-4)Glc	RES 1b:x-dglc-HEX-1:5 2b:b-dgal-HEX-1:5 3b:b-dglc-HEX-1:5 4s:n-acetyl 5b:b-dgal-HEX-1:5 6b:a-lgal-HEX-1:5|6:d 7b:b-dglc-HEX-1:5 8s:n-acetyl 9b:a-lgal-HEX-1:5|6:d 10b:b-dgal-HEX-1:5 11b:b-dglc-HEX-1:5 12s:n-acetyl 13b:b-dgal-HEX-1:5 LIN 1:1o(4+1)2d 2:2o(3+1)3d 3:3d(2+1)4n 4:3o(3+1)5d 5:5o(2+1)6d 6:2o(6+1)7d 7:7d(2+1)8n 8:7o(3+1)9d 9:7o(4+1)10d 10:10o(3+1)11d 11:11d(2+1)12n 12:11o(3+1)13d	[[L3Y3L4[f3]Y6][[f2]L3Y3]L4G]
Free	G44129WJ	XI		H5N3F3	[Gal(b1-3)GlcNAc(b1-3)Gal(b1-4)[Fuc(a1-3)]GlcNAc(b1-6)][[Fuc(a1-2)]Gal(b1-3)[Fuc(a1-4)]GlcNAc(b1-3)]Gal(b1-4)Glc	RES 1b:x-dglc-HEX-1:5 2b:b-dgal-HEX-1:5 3b:b-dglc-HEX-1:5 4s:n-acetyl 5b:a-lgal-HEX-1:5|6:d 6b:b-dgal-HEX-1:5 7b:a-lgal-HEX-1:5|6:d 8b:b-dglc-HEX-1:5 9s:n-acetyl 10b:a-lgal-HEX-1:5|6:d 11b:b-dgal-HEX-1:5 12b:b-dglc-HEX-1:5 13s:n-acetyl 14b:b-dgal-HEX-1:5 LIN 1:1o(4+1)2d 2:2o(3+1)3d 3:3d(2+1)4n 4:3o(4+1)5d 5:3o(3+1)6d 6:6o(2+1)7d 7:2o(6+1)8d 8:8d(2+1)9n 9:8o(3+1)10d 10:8o(4+1)11d 11:11o(3+1)12d 12…	[[L3Y3L4[f3]Y6][[f2]L3[f4]Y3]L4G]
Free	G40103VO	XI		H5N3F2S1	[Gal(b1-3)[Fuc(a1-4)]GlcNAc(b1-3)Gal(b1-4)GlcNAc(b1-6)][Neu5Ac(a2-3)Gal(b1-3)[Fuc(a1-4)]GlcNAc(b1-3)]Gal(b1-4)Glc	RES 1b:x-dglc-HEX-1:5 2b:b-dgal-HEX-1:5 3b:b-dglc-HEX-1:5 4s:n-acetyl 5b:a-lgal-HEX-1:5|6:d 6b:b-dgal-HEX-1:5 7b:a-dgro-dgal-NON-2:6|1:a|2:keto|3:d 8s:n-acetyl 9b:b-dglc-HEX-1:5 10s:n-acetyl 11b:b-dgal-HEX-1:5 12b:b-dglc-HEX-1:5 13s:n-acetyl 14b:a-lgal-HEX-1:5|6:d 15b:b-dgal-HEX-1:5 LIN 1:1o(4+1)2d 2:2o(3+1)3d 3:3d(2+1)4n 4:3o(4+1)5d 5:3o(3+1)6d 6:6o(3+2)7d 7:7d(5+1)8n 8:2o(6+1)9d 9:9d(2+1)10n 10…	[[L3[f4]Y3L4Y6][S3L3[f4]Y3]L4G]
Free	G45855TU	XI		H5N3F2	[Gal(b1-3)[Fuc(a1-4)]GlcNAc(b1-3)Gal(b1-4)[Fuc(a1-3)]GlcNAc(b1-6)][Gal(b1-3)GlcNAc(b1-3)]Gal(b1-4)Glc	RES 1b:x-dglc-HEX-1:5 2b:b-dgal-HEX-1:5 3b:b-dglc-HEX-1:5 4s:n-acetyl 5b:b-dgal-HEX-1:5 6b:b-dglc-HEX-1:5 7s:n-acetyl 8b:a-lgal-HEX-1:5|6:d 9b:b-dgal-HEX-1:5 10b:b-dglc-HEX-1:5 11s:n-acetyl 12b:a-lgal-HEX-1:5|6:d 13b:b-dgal-HEX-1:5 LIN 1:1o(4+1)2d 2:2o(3+1)3d 3:3d(2+1)4n 4:3o(3+1)5d 5:2o(6+1)6d 6:6d(2+1)7n 7:6o(3+1)8d 8:6o(4+1)9d 9:9o(3+1)10d 10:10d(2+1)11n 11:10o(4+1)12d 12:10o(3+1)13d	[[L3[f4]Y3L4[f3]Y6][L3Y3]L4G]
Free		XI		H5N3F3	[Gal(b1-3)[Fuc(a1-4)]GlcNAc(b1-3)Gal(b1-4)[Fuc(a1-3)]GlcNAc(b1-6)][Gal(b1-3)[Fuc(a1-4)]GlcNAc(b1-3)]Gal(b1-4)Glc	RES 1b:x-dglc-HEX-1:5 2b:b-dgal-HEX-1:5 3b:b-dglc-HEX-1:5 4s:n-acetyl 5b:a-lgal-HEX-1:5|6:d 6b:b-dgal-HEX-1:5 7b:b-dglc-HEX-1:5 8s:n-acetyl 9b:a-lgal-HEX-1:5|6:d 10b:b-dgal-HEX-1:5 11b:b-dglc-HEX-1:5 12s:n-acetyl 13b:a-lgal-HEX-1:5|6:d 14b:b-dgal-HEX-1:5 LIN 1:1o(4+1)2d 2:2o(3+1)3d 3:3d(2+1)4n 4:3o(4+1)5d 5:3o(3+1)6d 6:2o(6+1)7d 7:7d(2+1)8n 8:7o(3+1)9d 9:7o(4+1)10d 10:10o(3+1)11d 11:11d(2+1)12n 1…	[[L3[f4]Y3L4[f3]Y6][L3[f4]Y3]L4G]
Free	G06850UL	X		H5N3F2	[Gal(b1-3)[Fuc(a1-4)]GlcNAc(b1-3)Gal(b1-4)[Fuc(a1-3)]GlcNAc(b1-6)][Gal(b1-4)GlcNAc(b1-3)]Gal(b1-4)Glc	RES 1b:x-dglc-HEX-1:5 2b:b-dgal-HEX-1:5 3b:b-dglc-HEX-1:5 4s:n-acetyl 5b:b-dgal-HEX-1:5 6b:b-dglc-HEX-1:5 7s:n-acetyl 8b:a-lgal-HEX-1:5|6:d 9b:b-dgal-HEX-1:5 10b:b-dglc-HEX-1:5 11s:n-acetyl 12b:a-lgal-HEX-1:5|6:d 13b:b-dgal-HEX-1:5 LIN 1:1o(4+1)2d 2:2o(3+1)3d 3:3d(2+1)4n 4:3o(4+1)5d 5:2o(6+1)6d 6:6d(2+1)7n 7:6o(3+1)8d 8:6o(4+1)9d 9:9o(3+1)10d 10:10d(2+1)11n 11:10o(4+1)12d 12:10o(3+1)13d	[[L3[f4]Y3L4[f3]Y6][L4Y3]L4G]
Free		X		H5N3F3	[Gal(b1-3)[Fuc(a1-4)]GlcNAc(b1-3)Gal(b1-4)[Fuc(a1-3)]GlcNAc(b1-6)][Gal(b1-4)[Fuc(a1-3)]GlcNAc(b1-3)]Gal(b1-4)Glc	RES 1b:x-dglc-HEX-1:5 2b:b-dgal-HEX-1:5 3b:b-dglc-HEX-1:5 4s:n-acetyl 5b:a-lgal-HEX-1:5|6:d 6b:b-dgal-HEX-1:5 7b:b-dglc-HEX-1:5 8s:n-acetyl 9b:a-lgal-HEX-1:5|6:d 10b:b-dgal-HEX-1:5 11b:b-dglc-HEX-1:5 12s:n-acetyl 13b:a-lgal-HEX-1:5|6:d 14b:b-dgal-HEX-1:5 LIN 1:1o(4+1)2d 2:2o(3+1)3d 3:3d(2+1)4n 4:3o(3+1)5d 5:3o(4+1)6d 6:2o(6+1)7d 7:7d(2+1)8n 8:7o(3+1)9d 9:7o(4+1)10d 10:10o(3+1)11d 11:11d(2+1)12n 1…	[[L3[f4]Y3L4[f3]Y6][L4[f3]Y3]L4G]
Free				H6N4S1	[Gal(b1-4)GlcNAc(b1-3)Gal(b1-4)GlcNAc(b1-3)Gal(b1-4)GlcNAc(b1-6)][Neu5Ac(a2-6)Gal(b1-4)GlcNAc(b1-3)]Gal(b1-4)Glc	RES 1b:x-dglc-HEX-1:5 2b:b-dgal-HEX-1:5 3b:b-dglc-HEX-1:5 4s:n-acetyl 5b:b-dgal-HEX-1:5 6b:a-dgro-dgal-NON-2:6|1:a|2:keto|3:d 7s:n-acetyl 8b:b-dglc-HEX-1:5 9s:n-acetyl 10b:b-dgal-HEX-1:5 11b:b-dglc-HEX-1:5 12s:n-acetyl 13b:b-dgal-HEX-1:5 14b:b-dglc-HEX-1:5 15s:n-acetyl 16b:b-dgal-HEX-1:5 LIN 1:1o(4+1)2d 2:2o(3+1)3d 3:3d(2+1)4n 4:3o(4+1)5d 5:5o(6+2)6d 6:6d(5+1)7n 7:2o(6+1)8d 8:8d(2+1)9n 9:8o(4+1)1…	[[L4Y3L4Y3L4Y6][S6L4Y3]L4G]
Free	G63110FF			H6N4F1	[Gal(b1-4)GlcNAc(b1-3)Gal(b1-4)GlcNAc(b1-3)Gal(b1-4)GlcNAc(b1-6)][[Fuc(a1-2)]Gal(b1-4)GlcNAc(b1-3)]Gal(b1-4)Glc	RES 1b:x-dglc-HEX-1:5 2b:b-dgal-HEX-1:5 3b:b-dglc-HEX-1:5 4s:n-acetyl 5b:b-dgal-HEX-1:5 6b:a-lgal-HEX-1:5|6:d 7b:b-dglc-HEX-1:5 8s:n-acetyl 9b:b-dgal-HEX-1:5 10b:b-dglc-HEX-1:5 11s:n-acetyl 12b:b-dgal-HEX-1:5 13b:b-dglc-HEX-1:5 14s:n-acetyl 15b:b-dgal-HEX-1:5 LIN 1:1o(4+1)2d 2:2o(3+1)3d 3:3d(2+1)4n 4:3o(4+1)5d 5:5o(2+1)6d 6:2o(6+1)7d 7:7d(2+1)8n 8:7o(4+1)9d 9:9o(3+1)10d 10:10d(2+1)11n 11:10o(4+1)…	[[L4Y3L4Y3L4Y6][[f2]L4Y3]L4G]
Free	G16473NN	IX		H5N3F1	[Gal(b1-4)GlcNAc(b1-3)Gal(b1-4)GlcNAc(b1-6)][Gal(b1-3)[Fuc(a1-4)]GlcNAc(b1-3)]Gal(b1-4)Glc	RES 1b:x-dglc-HEX-1:5 2b:b-dgal-HEX-1:5 3b:b-dglc-HEX-1:5 4s:n-acetyl 5b:a-lgal-HEX-1:5|6:d 6b:b-dgal-HEX-1:5 7b:b-dglc-HEX-1:5 8s:n-acetyl 9b:b-dgal-HEX-1:5 10b:b-dglc-HEX-1:5 11s:n-acetyl 12b:b-dgal-HEX-1:5 LIN 1:1o(4+1)2d 2:2o(3+1)3d 3:3d(2+1)4n 4:3o(4+1)5d 5:3o(3+1)6d 6:2o(6+1)7d 7:7d(2+1)8n 8:7o(4+1)9d 9:9o(3+1)10d 10:10d(2+1)11n 11:10o(4+1)12d	[[L4Y3L4Y6][L3[f4]Y3]L4G]
Free	G09415JG	XII		H5N3F1	[Gal(b1-4)GlcNAc(b1-3)Gal(b1-4)GlcNAc(b1-6)][Gal(b1-4)[Fuc(a1-3)]GlcNAc(b1-3)]Gal(b1-4)Glc	RES 1b:x-dglc-HEX-1:5 2b:b-dgal-HEX-1:5 3b:b-dglc-HEX-1:5 4s:n-acetyl 5b:a-lgal-HEX-1:5|6:d 6b:b-dgal-HEX-1:5 7b:b-dglc-HEX-1:5 8s:n-acetyl 9b:b-dgal-HEX-1:5 10b:b-dglc-HEX-1:5 11s:n-acetyl 12b:b-dgal-HEX-1:5 LIN 1:1o(4+1)2d 2:2o(3+1)3d 3:3d(2+1)4n 4:3o(3+1)5d 5:3o(4+1)6d 6:2o(6+1)7d 7:7d(2+1)8n 8:7o(4+1)9d 9:9o(3+1)10d 10:10d(2+1)11n 11:10o(4+1)12d	[[L4Y3L4Y6][L4[f3]Y3]L4G]
Free		IX		H5N3F1S1	[Gal(b1-4)GlcNAc(b1-3)Gal(b1-4)GlcNAc(b1-6)][Neu5Ac(a2-3)Gal(b1-3)[Fuc(a1-4)]GlcNAc(b1-3)]Gal(b1-4)Glc	RES 1b:x-dglc-HEX-1:5 2b:b-dgal-HEX-1:5 3b:b-dglc-HEX-1:5 4s:n-acetyl 5b:a-lgal-HEX-1:5|6:d 6b:b-dgal-HEX-1:5 7b:a-dgro-dgal-NON-2:6|1:a|2:keto|3:d 8s:n-acetyl 9b:b-dglc-HEX-1:5 10s:n-acetyl 11b:b-dgal-HEX-1:5 12b:b-dglc-HEX-1:5 13s:n-acetyl 14b:b-dgal-HEX-1:5 LIN 1:1o(4+1)2d 2:2o(3+1)3d 3:3d(2+1)4n 4:3o(4+1)5d 5:3o(3+1)6d 6:6o(3+2)7d 7:7d(5+1)8n 8:2o(6+1)9d 9:9d(2+1)10n 10:9o(4+1)11d 11:11o(3+1)…	[[L4Y3L4Y6][S3L3[f4]Y3]L4G]
Free		XII		H5N3S1	[Gal(b1-4)GlcNAc(b1-3)Gal(b1-4)GlcNAc(b1-6)][Neu5Ac(a2-6)Gal(b1-4)GlcNAc(b1-3)]Gal(b1-4)Glc	RES 1b:x-dglc-HEX-1:5 2b:b-dgal-HEX-1:5 3b:b-dglc-HEX-1:5 4s:n-acetyl 5b:b-dgal-HEX-1:5 6b:a-dgro-dgal-NON-2:6|1:a|2:keto|3:d 7s:n-acetyl 8b:b-dglc-HEX-1:5 9s:n-acetyl 10b:b-dgal-HEX-1:5 11b:b-dglc-HEX-1:5 12s:n-acetyl 13b:b-dgal-HEX-1:5 LIN 1:1o(4+1)2d 2:2o(3+1)3d 3:3d(2+1)4n 4:3o(4+1)5d 5:5o(6+2)6d 6:6d(5+1)7n 7:2o(6+1)8d 8:8d(2+1)9n 9:8o(4+1)10d 10:10o(3+1)11d 11:11d(2+1)12n 12:11o(4+1)13d	[[L4Y3L4Y6][S6L4Y3]L4G]
Free		IX		H5N3F1	[Gal(b1-4)GlcNAc(b1-3)Gal(b1-4)GlcNAc(b1-6)][[Fuc(a1-2)]Gal(b1-3)GlcNAc(b1-3)]Gal(b1-4)Glc	RES 1b:x-dglc-HEX-1:5 2b:b-dgal-HEX-1:5 3b:b-dglc-HEX-1:5 4s:n-acetyl 5b:b-dgal-HEX-1:5 6b:a-lgal-HEX-1:5|6:d 7b:b-dglc-HEX-1:5 8s:n-acetyl 9b:b-dgal-HEX-1:5 10b:b-dglc-HEX-1:5 11s:n-acetyl 12b:b-dgal-HEX-1:5 LIN 1:1o(4+1)2d 2:2o(3+1)3d 3:3d(2+1)4n 4:3o(3+1)5d 5:5o(2+1)6d 6:2o(6+1)7d 7:7d(2+1)8n 8:7o(4+1)9d 9:9o(3+1)10d 10:10d(2+1)11n 11:10o(4+1)12d	[[L4Y3L4Y6][[f2]L3Y3]L4G]
Free	G61710AG	XII		H5N3F1	[Gal(b1-4)GlcNAc(b1-3)Gal(b1-4)GlcNAc(b1-6)][[Fuc(a1-2)]Gal(b1-4)GlcNAc(b1-3)]Gal(b1-4)Glc	RES 1b:x-dglc-HEX-1:5 2b:b-dgal-HEX-1:5 3b:b-dglc-HEX-1:5 4s:n-acetyl 5b:b-dgal-HEX-1:5 6b:a-lgal-HEX-1:5|6:d 7b:b-dglc-HEX-1:5 8s:n-acetyl 9b:b-dgal-HEX-1:5 10b:b-dglc-HEX-1:5 11s:n-acetyl 12b:b-dgal-HEX-1:5 LIN 1:1o(4+1)2d 2:2o(3+1)3d 3:3d(2+1)4n 4:3o(4+1)5d 5:5o(2+1)6d 6:2o(6+1)7d 7:7d(2+1)8n 8:7o(4+1)9d 9:9o(3+1)10d 10:10d(2+1)11n 11:10o(4+1)12d	[[L4Y3L4Y6][[f2]L4Y3]L4G]
Free				H6N4F1	[Gal(b1-4)GlcNAc(b1-3)Gal(b1-4)[Fuc(a1-3)]GlcNAc(b1-6)][Gal(b1-3)GlcNAc(b1-3)Gal(b1-4)GlcNAc(b1-3)]Gal(b1-4)Glc	RES 1b:x-dglc-HEX-1:5 2b:b-dgal-HEX-1:5 3b:b-dglc-HEX-1:5 4s:n-acetyl 5b:b-dgal-HEX-1:5 6b:b-dglc-HEX-1:5 7s:n-acetyl 8b:b-dgal-HEX-1:5 9b:b-dglc-HEX-1:5 10s:n-acetyl 11b:a-lgal-HEX-1:5|6:d 12b:b-dgal-HEX-1:5 13b:b-dglc-HEX-1:5 14s:n-acetyl 15b:b-dgal-HEX-1:5 LIN 1:1o(4+1)2d 2:2o(3+1)3d 3:3d(2+1)4n 4:3o(4+1)5d 5:5o(3+1)6d 6:6d(2+1)7n 7:6o(3+1)8d 8:2o(6+1)9d 9:9d(2+1)10n 10:9o(3+1)11d 11:9o(4+1)12…	[[L4Y3L4[f3]Y6][L3Y3L4Y3]L4G]
Free	G92463PQ			H6N4F2	[Gal(b1-4)GlcNAc(b1-3)Gal(b1-4)[Fuc(a1-3)]GlcNAc(b1-6)][Gal(b1-3)GlcNAc(b1-3)Gal(b1-4)[Fuc(a1-3)]GlcNAc(b1-3)]Gal(b1-4)Glc	RES 1b:x-dglc-HEX-1:5 2b:b-dgal-HEX-1:5 3b:b-dglc-HEX-1:5 4s:n-acetyl 5b:a-lgal-HEX-1:5|6:d 6b:b-dgal-HEX-1:5 7b:b-dglc-HEX-1:5 8s:n-acetyl 9b:b-dgal-HEX-1:5 10b:b-dglc-HEX-1:5 11s:n-acetyl 12b:a-lgal-HEX-1:5|6:d 13b:b-dgal-HEX-1:5 14b:b-dglc-HEX-1:5 15s:n-acetyl 16b:b-dgal-HEX-1:5 LIN 1:1o(4+1)2d 2:2o(3+1)3d 3:3d(2+1)4n 4:3o(3+1)5d 5:3o(4+1)6d 6:6o(3+1)7d 7:7d(2+1)8n 8:7o(3+1)9d 9:2o(6+1)10d 10:…	[[L4Y3L4[f3]Y6][L3Y3L4[f3]Y3]L4G]
Free	G61624LR	IX		H5N3F1	[Gal(b1-4)GlcNAc(b1-3)Gal(b1-4)[Fuc(a1-3)]GlcNAc(b1-6)][Gal(b1-3)GlcNAc(b1-3)]Gal(b1-4)Glc	RES 1b:x-dglc-HEX-1:5 2b:b-dgal-HEX-1:5 3b:b-dglc-HEX-1:5 4s:n-acetyl 5b:b-dgal-HEX-1:5 6b:b-dglc-HEX-1:5 7s:n-acetyl 8b:a-lgal-HEX-1:5|6:d 9b:b-dgal-HEX-1:5 10b:b-dglc-HEX-1:5 11s:n-acetyl 12b:b-dgal-HEX-1:5 LIN 1:1o(4+1)2d 2:2o(3+1)3d 3:3d(2+1)4n 4:3o(3+1)5d 5:2o(6+1)6d 6:6d(2+1)7n 7:6o(3+1)8d 8:6o(4+1)9d 9:9o(3+1)10d 10:10d(2+1)11n 11:10o(4+1)12d	[[L4Y3L4[f3]Y6][L3Y3]L4G]
Free		IX		H5N3F2	[Gal(b1-4)GlcNAc(b1-3)Gal(b1-4)[Fuc(a1-3)]GlcNAc(b1-6)][Gal(b1-3)[Fuc(a1-4)]GlcNAc(b1-3)]Gal(b1-4)Glc	RES 1b:x-dglc-HEX-1:5 2b:b-dgal-HEX-1:5 3b:b-dglc-HEX-1:5 4s:n-acetyl 5b:a-lgal-HEX-1:5|6:d 6b:b-dgal-HEX-1:5 7b:b-dglc-HEX-1:5 8s:n-acetyl 9b:a-lgal-HEX-1:5|6:d 10b:b-dgal-HEX-1:5 11b:b-dglc-HEX-1:5 12s:n-acetyl 13b:b-dgal-HEX-1:5 LIN 1:1o(4+1)2d 2:2o(3+1)3d 3:3d(2+1)4n 4:3o(4+1)5d 5:3o(3+1)6d 6:2o(6+1)7d 7:7d(2+1)8n 8:7o(3+1)9d 9:7o(4+1)10d 10:10o(3+1)11d 11:11d(2+1)12n 12:11o(4+1)13d	[[L4Y3L4[f3]Y6][L3[f4]Y3]L4G]
Free	G91586XY	XII		H5N3F1	[Gal(b1-4)GlcNAc(b1-3)Gal(b1-4)[Fuc(a1-3)]GlcNAc(b1-6)][Gal(b1-4)GlcNAc(b1-3)]Gal(b1-4)Glc	RES 1b:x-dglc-HEX-1:5 2b:b-dgal-HEX-1:5 3b:b-dglc-HEX-1:5 4s:n-acetyl 5b:b-dgal-HEX-1:5 6b:b-dglc-HEX-1:5 7s:n-acetyl 8b:a-lgal-HEX-1:5|6:d 9b:b-dgal-HEX-1:5 10b:b-dglc-HEX-1:5 11s:n-acetyl 12b:b-dgal-HEX-1:5 LIN 1:1o(4+1)2d 2:2o(3+1)3d 3:3d(2+1)4n 4:3o(4+1)5d 5:2o(6+1)6d 6:6d(2+1)7n 7:6o(3+1)8d 8:6o(4+1)9d 9:9o(3+1)10d 10:10d(2+1)11n 11:10o(4+1)12d	[[L4Y3L4[f3]Y6][L4Y3]L4G]
Free		XII		H5N3F2	[Gal(b1-4)GlcNAc(b1-3)Gal(b1-4)[Fuc(a1-3)]GlcNAc(b1-6)][Gal(b1-4)[Fuc(a1-3)]GlcNAc(b1-3)]Gal(b1-4)Glc	RES 1b:x-dglc-HEX-1:5 2b:b-dgal-HEX-1:5 3b:b-dglc-HEX-1:5 4s:n-acetyl 5b:a-lgal-HEX-1:5|6:d 6b:b-dgal-HEX-1:5 7b:b-dglc-HEX-1:5 8s:n-acetyl 9b:a-lgal-HEX-1:5|6:d 10b:b-dgal-HEX-1:5 11b:b-dglc-HEX-1:5 12s:n-acetyl 13b:b-dgal-HEX-1:5 LIN 1:1o(4+1)2d 2:2o(3+1)3d 3:3d(2+1)4n 4:3o(3+1)5d 5:3o(4+1)6d 6:2o(6+1)7d 7:7d(2+1)8n 8:7o(3+1)9d 9:7o(4+1)10d 10:10o(3+1)11d 11:11d(2+1)12n 12:11o(4+1)13d	[[L4Y3L4[f3]Y6][L4[f3]Y3]L4G]
Free		IX		H5N3F2	[Gal(b1-4)GlcNAc(b1-3)Gal(b1-4)[Fuc(a1-3)]GlcNAc(b1-6)][[Fuc(a1-2)]Gal(b1-3)GlcNAc(b1-3)]Gal(b1-4)Glc	RES 1b:x-dglc-HEX-1:5 2b:b-dgal-HEX-1:5 3b:b-dglc-HEX-1:5 4s:n-acetyl 5b:b-dgal-HEX-1:5 6b:a-lgal-HEX-1:5|6:d 7b:b-dglc-HEX-1:5 8s:n-acetyl 9b:a-lgal-HEX-1:5|6:d 10b:b-dgal-HEX-1:5 11b:b-dglc-HEX-1:5 12s:n-acetyl 13b:b-dgal-HEX-1:5 LIN 1:1o(4+1)2d 2:2o(3+1)3d 3:3d(2+1)4n 4:3o(3+1)5d 5:5o(2+1)6d 6:2o(6+1)7d 7:7d(2+1)8n 8:7o(3+1)9d 9:7o(4+1)10d 10:10o(3+1)11d 11:11d(2+1)12n 12:11o(4+1)13d	[[L4Y3L4[f3]Y6][[f2]L3Y3]L4G]
Free	G48400CZ	IX		H5N3F3	[Gal(b1-4)GlcNAc(b1-3)Gal(b1-4)[Fuc(a1-3)]GlcNAc(b1-6)][[Fuc(a1-2)]Gal(b1-3)[Fuc(a1-4)]GlcNAc(b1-3)]Gal(b1-4)Glc	RES 1b:x-dglc-HEX-1:5 2b:b-dgal-HEX-1:5 3b:b-dglc-HEX-1:5 4s:n-acetyl 5b:a-lgal-HEX-1:5|6:d 6b:b-dgal-HEX-1:5 7b:a-lgal-HEX-1:5|6:d 8b:b-dglc-HEX-1:5 9s:n-acetyl 10b:a-lgal-HEX-1:5|6:d 11b:b-dgal-HEX-1:5 12b:b-dglc-HEX-1:5 13s:n-acetyl 14b:b-dgal-HEX-1:5 LIN 1:1o(4+1)2d 2:2o(3+1)3d 3:3d(2+1)4n 4:3o(4+1)5d 5:3o(3+1)6d 6:6o(2+1)7d 7:2o(6+1)8d 8:8d(2+1)9n 9:8o(3+1)10d 10:8o(4+1)11d 11:11o(3+1)12d 12…	[[L4Y3L4[f3]Y6][[f2]L3[f4]Y3]L4G]
Free	G62056VT	V		H4N2	[Gal(b1-4)GlcNAc(b1-6)][Gal(b1-3)GlcNAc(b1-3)]Gal(b1-4)Glc	RES 1b:x-dglc-HEX-1:5 2b:b-dgal-HEX-1:5 3b:b-dglc-HEX-1:5 4s:n-acetyl 5b:b-dgal-HEX-1:5 6b:b-dglc-HEX-1:5 7s:n-acetyl 8b:b-dgal-HEX-1:5 LIN 1:1o(4+1)2d 2:2o(3+1)3d 3:3d(2+1)4n 4:3o(3+1)5d 5:2o(6+1)6d 6:6d(2+1)7n 7:6o(4+1)8d	[[L4Y6][L3Y3]L4G]
Free		V		H4N2S1	[Gal(b1-4)GlcNAc(b1-6)][Gal(b1-3)[Neu5Ac(a2-6)]GlcNAc(b1-3)]Gal(b1-4)Glc	RES 1b:x-dglc-HEX-1:5 2b:b-dgal-HEX-1:5 3b:b-dglc-HEX-1:5 4s:n-acetyl 5b:a-dgro-dgal-NON-2:6|1:a|2:keto|3:d 6s:n-acetyl 7b:b-dgal-HEX-1:5 8b:b-dglc-HEX-1:5 9s:n-acetyl 10b:b-dgal-HEX-1:5 LIN 1:1o(4+1)2d 2:2o(3+1)3d 3:3d(2+1)4n 4:3o(6+2)5d 5:5d(5+1)6n 6:3o(3+1)7d 7:2o(6+1)8d 8:8d(2+1)9n 9:8o(4+1)10d	[[L4Y6][L3[S6]Y3]L4G]
Free	G83829JQ	V		H4N2F1	[Gal(b1-4)GlcNAc(b1-6)][Gal(b1-3)[Fuc(a1-4)]GlcNAc(b1-3)]Gal(b1-4)Glc	RES 1b:x-dglc-HEX-1:5 2b:b-dgal-HEX-1:5 3b:b-dglc-HEX-1:5 4s:n-acetyl 5b:a-lgal-HEX-1:5|6:d 6b:b-dgal-HEX-1:5 7b:b-dglc-HEX-1:5 8s:n-acetyl 9b:b-dgal-HEX-1:5 LIN 1:1o(4+1)2d 2:2o(3+1)3d 3:3d(2+1)4n 4:3o(4+1)5d 5:3o(3+1)6d 6:2o(6+1)7d 7:7d(2+1)8n 8:7o(4+1)9d	[[L4Y6][L3[f4]Y3]L4G]
Free	G46271TS	IV		H4N1	[Gal(b1-4)GlcNAc(b1-6)][Gal(b1-3)]Gal(b1-4)Glc	RES 1b:x-dglc-HEX-1:5 2b:b-dgal-HEX-1:5 3b:b-dgal-HEX-1:5 4b:b-dglc-HEX-1:5 5s:n-acetyl 6b:b-dgal-HEX-1:5 LIN 1:1o(4+1)2d 2:2o(3+1)3d 3:2o(6+1)4d 4:4d(2+1)5n 5:4o(4+1)6d	[[L4Y6][L3]L4G]
Free	G54021WX	VI		H4N2	[Gal(b1-4)GlcNAc(b1-6)][Gal(b1-4)GlcNAc(b1-3)]Gal(b1-4)Glc	RES 1b:x-dglc-HEX-1:5 2b:b-dgal-HEX-1:5 3b:b-dglc-HEX-1:5 4s:n-acetyl 5b:b-dgal-HEX-1:5 6b:b-dglc-HEX-1:5 7s:n-acetyl 8b:b-dgal-HEX-1:5 LIN 1:1o(4+1)2d 2:2o(3+1)3d 3:3d(2+1)4n 4:3o(4+1)5d 5:2o(6+1)6d 6:6d(2+1)7n 7:6o(4+1)8d	[[L4Y6][L4Y3]L4G]
Free		XIII		H5N3	[Gal(b1-4)GlcNAc(b1-6)][Gal(b1-4)GlcNAc(b1-3)]Gal(b1-4)GlcNAc(b1-3)Gal(b1-4)Glc	RES 1b:x-dglc-HEX-1:5 2b:b-dgal-HEX-1:5 3b:b-dglc-HEX-1:5 4s:n-acetyl 5b:b-dgal-HEX-1:5 6b:b-dglc-HEX-1:5 7s:n-acetyl 8b:b-dgal-HEX-1:5 9b:b-dglc-HEX-1:5 10s:n-acetyl 11b:b-dgal-HEX-1:5 LIN 1:1o(4+1)2d 2:2o(3+1)3d 3:3d(2+1)4n 4:3o(4+1)5d 5:5o(3+1)6d 6:6d(2+1)7n 7:6o(4+1)8d 8:5o(6+1)9d 9:9d(2+1)10n 10:9o(4+1)11d	[[L4Y6][L4Y3]L4Y3L4G]
Free	G89518YP	VI		H4N2F1	[Gal(b1-4)GlcNAc(b1-6)][Gal(b1-4)[Fuc(a1-3)]GlcNAc(b1-3)]Gal(b1-4)Glc	RES 1b:x-dglc-HEX-1:5 2b:b-dgal-HEX-1:5 3b:b-dglc-HEX-1:5 4s:n-acetyl 5b:a-lgal-HEX-1:5|6:d 6b:b-dgal-HEX-1:5 7b:b-dglc-HEX-1:5 8s:n-acetyl 9b:b-dgal-HEX-1:5 LIN 1:1o(4+1)2d 2:2o(3+1)3d 3:3d(2+1)4n 4:3o(3+1)5d 5:3o(4+1)6d 6:2o(6+1)7d 7:7d(2+1)8n 8:7o(4+1)9d	[[L4Y6][L4[f3]Y3]L4G]
Free		XIII		H5N3F1	[Gal(b1-4)GlcNAc(b1-6)][Gal(b1-4)[Fuc(a1-3)]GlcNAc(b1-3)]Gal(b1-4)GlcNAc(b1-3)Gal(b1-4)Glc	RES 1b:x-dglc-HEX-1:5 2b:b-dgal-HEX-1:5 3b:b-dglc-HEX-1:5 4s:n-acetyl 5b:b-dgal-HEX-1:5 6b:b-dglc-HEX-1:5 7s:n-acetyl 8b:a-lgal-HEX-1:5|6:d 9b:b-dgal-HEX-1:5 10b:b-dglc-HEX-1:5 11s:n-acetyl 12b:b-dgal-HEX-1:5 LIN 1:1o(4+1)2d 2:2o(3+1)3d 3:3d(2+1)4n 4:3o(4+1)5d 5:5o(3+1)6d 6:6d(2+1)7n 7:6o(3+1)8d 8:6o(4+1)9d 9:5o(6+1)10d 10:10d(2+1)11n 11:10o(4+1)12d	[[L4Y6][L4[f3]Y3]L4Y3L4G]
Free	G47928KI	V		H4N2S2	[Gal(b1-4)GlcNAc(b1-6)][Neu5Ac(a2-3)Gal(b1-3)[Neu5Ac(a2-6)]GlcNAc(b1-3)]Gal(b1-4)Glc	RES 1b:x-dglc-HEX-1:5 2b:b-dgal-HEX-1:5 3b:b-dglc-HEX-1:5 4s:n-acetyl 5b:a-dgro-dgal-NON-2:6|1:a|2:keto|3:d 6s:n-acetyl 7b:b-dgal-HEX-1:5 8b:a-dgro-dgal-NON-2:6|1:a|2:keto|3:d 9s:n-acetyl 10b:b-dglc-HEX-1:5 11s:n-acetyl 12b:b-dgal-HEX-1:5 LIN 1:1o(4+1)2d 2:2o(3+1)3d 3:3d(2+1)4n 4:3o(6+2)5d 5:5d(5+1)6n 6:3o(3+1)7d 7:7o(3+2)8d 8:8d(5+1)9n 9:2o(6+1)10d 10:10d(2+1)11n 11:10o(4+1)12d	[[L4Y6][S3L3[S6]Y3]L4G]
Free		V		H4N2F1S1	[Gal(b1-4)GlcNAc(b1-6)][Neu5Ac(a2-3)Gal(b1-3)[Fuc(a1-4)]GlcNAc(b1-3)]Gal(b1-4)Glc	RES 1b:x-dglc-HEX-1:5 2b:b-dgal-HEX-1:5 3b:b-dglc-HEX-1:5 4s:n-acetyl 5b:a-lgal-HEX-1:5|6:d 6b:b-dgal-HEX-1:5 7b:a-dgro-dgal-NON-2:6|1:a|2:keto|3:d 8s:n-acetyl 9b:b-dglc-HEX-1:5 10s:n-acetyl 11b:b-dgal-HEX-1:5 LIN 1:1o(4+1)2d 2:2o(3+1)3d 3:3d(2+1)4n 4:3o(4+1)5d 5:3o(3+1)6d 6:6o(3+2)7d 7:7d(5+1)8n 8:2o(6+1)9d 9:9d(2+1)10n 10:9o(4+1)11d	[[L4Y6][S3L3[f4]Y3]L4G]
Free	G58274PS	V		H4N2S1	[Gal(b1-4)GlcNAc(b1-6)][Neu5Ac(a2-6)Gal(b1-3)GlcNAc(b1-3)]Gal(b1-4)Glc	RES 1b:x-dglc-HEX-1:5 2b:b-dgal-HEX-1:5 3b:b-dglc-HEX-1:5 4s:n-acetyl 5b:b-dgal-HEX-1:5 6b:a-dgro-dgal-NON-2:6|1:a|2:keto|3:d 7s:n-acetyl 8b:b-dglc-HEX-1:5 9s:n-acetyl 10b:b-dgal-HEX-1:5 LIN 1:1o(4+1)2d 2:2o(3+1)3d 3:3d(2+1)4n 4:3o(3+1)5d 5:5o(6+2)6d 6:6d(5+1)7n 7:2o(6+1)8d 8:8d(2+1)9n 9:8o(4+1)10d	[[L4Y6][S6L3Y3]L4G]
Free	G69508SI	VI		H4N2S1	[Gal(b1-4)GlcNAc(b1-6)][Neu5Ac(a2-6)Gal(b1-4)GlcNAc(b1-3)]Gal(b1-4)Glc	RES 1b:x-dglc-HEX-1:5 2b:b-dgal-HEX-1:5 3b:b-dglc-HEX-1:5 4s:n-acetyl 5b:b-dgal-HEX-1:5 6b:a-dgro-dgal-NON-2:6|1:a|2:keto|3:d 7s:n-acetyl 8b:b-dglc-HEX-1:5 9s:n-acetyl 10b:b-dgal-HEX-1:5 LIN 1:1o(4+1)2d 2:2o(3+1)3d 3:3d(2+1)4n 4:3o(4+1)5d 5:5o(6+2)6d 6:6d(5+1)7n 7:2o(6+1)8d 8:8d(2+1)9n 9:8o(4+1)10d	[[L4Y6][S6L4Y3]L4G]
Free				H6N4F2	[Gal(b1-4)GlcNAc(b1-6)][[Gal(b1-3)[Fuc(a1-4)]GlcNAc(b1-6)][Gal(b1-3)[Fuc(a1-4)]GlcNAc(b1-3)]Gal(b1-4)GlcNAc(b1-3)]Gal(b1-4)Glc	RES 1b:x-dglc-HEX-1:5 2b:b-dgal-HEX-1:5 3b:b-dglc-HEX-1:5 4s:n-acetyl 5b:b-dgal-HEX-1:5 6b:b-dglc-HEX-1:5 7s:n-acetyl 8b:a-lgal-HEX-1:5|6:d 9b:b-dgal-HEX-1:5 10b:b-dglc-HEX-1:5 11s:n-acetyl 12b:a-lgal-HEX-1:5|6:d 13b:b-dgal-HEX-1:5 14b:b-dglc-HEX-1:5 15s:n-acetyl 16b:b-dgal-HEX-1:5 LIN 1:1o(4+1)2d 2:2o(3+1)3d 3:3d(2+1)4n 4:3o(4+1)5d 5:5o(3+1)6d 6:6d(2+1)7n 7:6o(4+1)8d 8:6o(3+1)9d 9:5o(6+1)10d 10:…	[[L4Y6][[L3[f4]Y6][L3[f4]Y3]L4Y3]L4G]
Free	G24504JY	V		H4N2F1	[Gal(b1-4)GlcNAc(b1-6)][[Fuc(a1-2)]Gal(b1-3)GlcNAc(b1-3)]Gal(b1-4)Glc	RES 1b:x-dglc-HEX-1:5 2b:b-dgal-HEX-1:5 3b:b-dglc-HEX-1:5 4s:n-acetyl 5b:b-dgal-HEX-1:5 6b:a-lgal-HEX-1:5|6:d 7b:b-dglc-HEX-1:5 8s:n-acetyl 9b:b-dgal-HEX-1:5 LIN 1:1o(4+1)2d 2:2o(3+1)3d 3:3d(2+1)4n 4:3o(3+1)5d 5:5o(2+1)6d 6:2o(6+1)7d 7:7d(2+1)8n 8:7o(4+1)9d	[[L4Y6][[f2]L3Y3]L4G]
Free		V		H4N2F1S1	[Gal(b1-4)GlcNAc(b1-6)][[Fuc(a1-2)]Gal(b1-3)[Neu5Ac(a2-6)]GlcNAc(b1-3)]Gal(b1-4)Glc	RES 1b:x-dglc-HEX-1:5 2b:b-dgal-HEX-1:5 3b:b-dglc-HEX-1:5 4s:n-acetyl 5b:a-dgro-dgal-NON-2:6|1:a|2:keto|3:d 6s:n-acetyl 7b:b-dgal-HEX-1:5 8b:a-lgal-HEX-1:5|6:d 9b:b-dglc-HEX-1:5 10s:n-acetyl 11b:b-dgal-HEX-1:5 LIN 1:1o(4+1)2d 2:2o(3+1)3d 3:3d(2+1)4n 4:3o(6+2)5d 5:5d(5+1)6n 6:3o(3+1)7d 7:7o(2+1)8d 8:2o(6+1)9d 9:9d(2+1)10n 10:9o(4+1)11d	[[L4Y6][[f2]L3[S6]Y3]L4G]
Free	G17140YY	V		H4N2F2	[Gal(b1-4)GlcNAc(b1-6)][[Fuc(a1-2)]Gal(b1-3)[Fuc(a1-4)]GlcNAc(b1-3)]Gal(b1-4)Glc	RES 1b:x-dglc-HEX-1:5 2b:b-dgal-HEX-1:5 3b:b-dglc-HEX-1:5 4s:n-acetyl 5b:a-lgal-HEX-1:5|6:d 6b:b-dgal-HEX-1:5 7b:a-lgal-HEX-1:5|6:d 8b:b-dglc-HEX-1:5 9s:n-acetyl 10b:b-dgal-HEX-1:5 LIN 1:1o(4+1)2d 2:2o(3+1)3d 3:3d(2+1)4n 4:3o(4+1)5d 5:3o(3+1)6d 6:6o(2+1)7d 7:2o(6+1)8d 8:8d(2+1)9n 9:8o(4+1)10d	[[L4Y6][[f2]L3[f4]Y3]L4G]
Free	G51119AC	VI		H4N2F1	[Gal(b1-4)GlcNAc(b1-6)][[Fuc(a1-2)]Gal(b1-4)GlcNAc(b1-3)]Gal(b1-4)Glc	RES 1b:x-dglc-HEX-1:5 2b:b-dgal-HEX-1:5 3b:b-dglc-HEX-1:5 4s:n-acetyl 5b:b-dgal-HEX-1:5 6b:a-lgal-HEX-1:5|6:d 7b:b-dglc-HEX-1:5 8s:n-acetyl 9b:b-dgal-HEX-1:5 LIN 1:1o(4+1)2d 2:2o(3+1)3d 3:3d(2+1)4n 4:3o(4+1)5d 5:5o(2+1)6d 6:2o(6+1)7d 7:7d(2+1)8n 8:7o(4+1)9d	[[L4Y6][[f2]L4Y3]L4G]
Free	G84526ST	XII		H5N3F2	[Gal(b1-4)[Fuc(a1-3)]GlcNAc(b1-3)Gal(b1-4)GlcNAc(b1-6)][Gal(b1-4)[Fuc(a1-3)]GlcNAc(b1-3)]Gal(b1-4)Glc	RES 1b:x-dglc-HEX-1:5 2b:b-dgal-HEX-1:5 3b:b-dglc-HEX-1:5 4s:n-acetyl 5b:a-lgal-HEX-1:5|6:d 6b:b-dgal-HEX-1:5 7b:b-dglc-HEX-1:5 8s:n-acetyl 9b:b-dgal-HEX-1:5 10b:b-dglc-HEX-1:5 11s:n-acetyl 12b:a-lgal-HEX-1:5|6:d 13b:b-dgal-HEX-1:5 LIN 1:1o(4+1)2d 2:2o(3+1)3d 3:3d(2+1)4n 4:3o(3+1)5d 5:3o(4+1)6d 6:2o(6+1)7d 7:7d(2+1)8n 8:7o(4+1)9d 9:9o(3+1)10d 10:10d(2+1)11n 11:10o(3+1)12d 12:10o(4+1)13d	[[L4[f3]Y3L4Y6][L4[f3]Y3]L4G]
Free	G75030WH	IX		H5N3F2S1	[Gal(b1-4)[Fuc(a1-3)]GlcNAc(b1-3)Gal(b1-4)GlcNAc(b1-6)][Neu5Ac(a2-3)Gal(b1-3)[Fuc(a1-4)]GlcNAc(b1-3)]Gal(b1-4)Glc	RES 1b:x-dglc-HEX-1:5 2b:b-dgal-HEX-1:5 3b:b-dglc-HEX-1:5 4s:n-acetyl 5b:a-lgal-HEX-1:5|6:d 6b:b-dgal-HEX-1:5 7b:a-dgro-dgal-NON-2:6|1:a|2:keto|3:d 8s:n-acetyl 9b:b-dglc-HEX-1:5 10s:n-acetyl 11b:b-dgal-HEX-1:5 12b:b-dglc-HEX-1:5 13s:n-acetyl 14b:a-lgal-HEX-1:5|6:d 15b:b-dgal-HEX-1:5 LIN 1:1o(4+1)2d 2:2o(3+1)3d 3:3d(2+1)4n 4:3o(4+1)5d 5:3o(3+1)6d 6:6o(3+2)7d 7:7d(5+1)8n 8:2o(6+1)9d 9:9d(2+1)10n 10…	[[L4[f3]Y3L4Y6][S3L3[f4]Y3]L4G]
Free	G05136BT	IX		H5N3F2	[Gal(b1-4)[Fuc(a1-3)]GlcNAc(b1-3)Gal(b1-4)[Fuc(a1-3)]GlcNAc(b1-6)][Gal(b1-3)GlcNAc(b1-3)]Gal(b1-4)Glc	RES 1b:x-dglc-HEX-1:5 2b:b-dgal-HEX-1:5 3b:b-dglc-HEX-1:5 4s:n-acetyl 5b:b-dgal-HEX-1:5 6b:b-dglc-HEX-1:5 7s:n-acetyl 8b:a-lgal-HEX-1:5|6:d 9b:b-dgal-HEX-1:5 10b:b-dglc-HEX-1:5 11s:n-acetyl 12b:a-lgal-HEX-1:5|6:d 13b:b-dgal-HEX-1:5 LIN 1:1o(4+1)2d 2:2o(3+1)3d 3:3d(2+1)4n 4:3o(3+1)5d 5:2o(6+1)6d 6:6d(2+1)7n 7:6o(3+1)8d 8:6o(4+1)9d 9:9o(3+1)10d 10:10d(2+1)11n 11:10o(3+1)12d 12:10o(4+1)13d	[[L4[f3]Y3L4[f3]Y6][L3Y3]L4G]
Free	G60771OS	IX		H5N3F3	[Gal(b1-4)[Fuc(a1-3)]GlcNAc(b1-3)Gal(b1-4)[Fuc(a1-3)]GlcNAc(b1-6)][Gal(b1-3)[Fuc(a1-4)]GlcNAc(b1-3)]Gal(b1-4)Glc	RES 1b:x-dglc-HEX-1:5 2b:b-dgal-HEX-1:5 3b:b-dglc-HEX-1:5 4s:n-acetyl 5b:a-lgal-HEX-1:5|6:d 6b:b-dgal-HEX-1:5 7b:b-dglc-HEX-1:5 8s:n-acetyl 9b:a-lgal-HEX-1:5|6:d 10b:b-dgal-HEX-1:5 11b:b-dglc-HEX-1:5 12s:n-acetyl 13b:a-lgal-HEX-1:5|6:d 14b:b-dgal-HEX-1:5 LIN 1:1o(4+1)2d 2:2o(3+1)3d 3:3d(2+1)4n 4:3o(4+1)5d 5:3o(3+1)6d 6:2o(6+1)7d 7:7d(2+1)8n 8:7o(3+1)9d 9:7o(4+1)10d 10:10o(3+1)11d 11:11d(2+1)12n 1…	[[L4[f3]Y3L4[f3]Y6][L3[f4]Y3]L4G]
Free	G45354TV	XII		H5N3F3	[Gal(b1-4)[Fuc(a1-3)]GlcNAc(b1-3)Gal(b1-4)[Fuc(a1-3)]GlcNAc(b1-6)][Gal(b1-4)[Fuc(a1-3)]GlcNAc(b1-3)]Gal(b1-4)Glc	RES 1b:x-dglc-HEX-1:5 2b:b-dgal-HEX-1:5 3b:b-dglc-HEX-1:5 4s:n-acetyl 5b:a-lgal-HEX-1:5|6:d 6b:b-dgal-HEX-1:5 7b:b-dglc-HEX-1:5 8s:n-acetyl 9b:a-lgal-HEX-1:5|6:d 10b:b-dgal-HEX-1:5 11b:b-dglc-HEX-1:5 12s:n-acetyl 13b:a-lgal-HEX-1:5|6:d 14b:b-dgal-HEX-1:5 LIN 1:1o(4+1)2d 2:2o(3+1)3d 3:3d(2+1)4n 4:3o(3+1)5d 5:3o(4+1)6d 6:2o(6+1)7d 7:7d(2+1)8n 8:7o(3+1)9d 9:7o(4+1)10d 10:10o(3+1)11d 11:11d(2+1)12n 1…	[[L4[f3]Y3L4[f3]Y6][L4[f3]Y3]L4G]
Free	G58399HX	V		H4N2F1	[Gal(b1-4)[Fuc(a1-3)]GlcNAc(b1-6)][Gal(b1-3)GlcNAc(b1-3)]Gal(b1-4)Glc	RES 1b:x-dglc-HEX-1:5 2b:b-dgal-HEX-1:5 3b:b-dglc-HEX-1:5 4s:n-acetyl 5b:b-dgal-HEX-1:5 6b:b-dglc-HEX-1:5 7s:n-acetyl 8b:a-lgal-HEX-1:5|6:d 9b:b-dgal-HEX-1:5 LIN 1:1o(4+1)2d 2:2o(3+1)3d 3:3d(2+1)4n 4:3o(3+1)5d 5:2o(6+1)6d 6:6d(2+1)7n 7:6o(3+1)8d 8:6o(4+1)9d	[[L4[f3]Y6][L3Y3]L4G]
Free		V		H4N2F1S1	[Gal(b1-4)[Fuc(a1-3)]GlcNAc(b1-6)][Gal(b1-3)[Neu5Ac(a2-6)]GlcNAc(b1-3)]Gal(b1-4)Glc	RES 1b:x-dglc-HEX-1:5 2b:b-dgal-HEX-1:5 3b:b-dglc-HEX-1:5 4s:n-acetyl 5b:a-dgro-dgal-NON-2:6|1:a|2:keto|3:d 6s:n-acetyl 7b:b-dgal-HEX-1:5 8b:b-dglc-HEX-1:5 9s:n-acetyl 10b:a-lgal-HEX-1:5|6:d 11b:b-dgal-HEX-1:5 LIN 1:1o(4+1)2d 2:2o(3+1)3d 3:3d(2+1)4n 4:3o(6+2)5d 5:5d(5+1)6n 6:3o(3+1)7d 7:2o(6+1)8d 8:8d(2+1)9n 9:8o(3+1)10d 10:8o(4+1)11d	[[L4[f3]Y6][L3[S6]Y3]L4G]
Free	G32679VL	V		H4N2F2	[Gal(b1-4)[Fuc(a1-3)]GlcNAc(b1-6)][Gal(b1-3)[Fuc(a1-4)]GlcNAc(b1-3)]Gal(b1-4)Glc	RES 1b:x-dglc-HEX-1:5 2b:b-dgal-HEX-1:5 3b:b-dglc-HEX-1:5 4s:n-acetyl 5b:a-lgal-HEX-1:5|6:d 6b:b-dgal-HEX-1:5 7b:b-dglc-HEX-1:5 8s:n-acetyl 9b:a-lgal-HEX-1:5|6:d 10b:b-dgal-HEX-1:5 LIN 1:1o(4+1)2d 2:2o(3+1)3d 3:3d(2+1)4n 4:3o(4+1)5d 5:3o(3+1)6d 6:2o(6+1)7d 7:7d(2+1)8n 8:7o(3+1)9d 9:7o(4+1)10d	[[L4[f3]Y6][L3[f4]Y3]L4G]
Free	G09962WA	VI		H4N2F1	[Gal(b1-4)[Fuc(a1-3)]GlcNAc(b1-6)][Gal(b1-4)GlcNAc(b1-3)]Gal(b1-4)Glc	RES 1b:x-dglc-HEX-1:5 2b:b-dgal-HEX-1:5 3b:b-dglc-HEX-1:5 4s:n-acetyl 5b:b-dgal-HEX-1:5 6b:b-dglc-HEX-1:5 7s:n-acetyl 8b:a-lgal-HEX-1:5|6:d 9b:b-dgal-HEX-1:5 LIN 1:1o(4+1)2d 2:2o(3+1)3d 3:3d(2+1)4n 4:3o(4+1)5d 5:2o(6+1)6d 6:6d(2+1)7n 7:6o(3+1)8d 8:6o(4+1)9d	[[L4[f3]Y6][L4Y3]L4G]
Free	G63053GR	VI		H4N2F2	[Gal(b1-4)[Fuc(a1-3)]GlcNAc(b1-6)][Gal(b1-4)[Fuc(a1-3)]GlcNAc(b1-3)]Gal(b1-4)Glc	RES 1b:x-dglc-HEX-1:5 2b:b-dgal-HEX-1:5 3b:b-dglc-HEX-1:5 4s:n-acetyl 5b:a-lgal-HEX-1:5|6:d 6b:b-dgal-HEX-1:5 7b:b-dglc-HEX-1:5 8s:n-acetyl 9b:a-lgal-HEX-1:5|6:d 10b:b-dgal-HEX-1:5 LIN 1:1o(4+1)2d 2:2o(3+1)3d 3:3d(2+1)4n 4:3o(3+1)5d 5:3o(4+1)6d 6:2o(6+1)7d 7:7d(2+1)8n 8:7o(3+1)9d 9:7o(4+1)10d	[[L4[f3]Y6][L4[f3]Y3]L4G]
Free		V		H4N2F1S1	[Gal(b1-4)[Fuc(a1-3)]GlcNAc(b1-6)][Neu5Ac(a2-3)Gal(b1-3)GlcNAc(b1-3)]Gal(b1-4)Glc	RES 1b:x-dglc-HEX-1:5 2b:b-dgal-HEX-1:5 3b:b-dglc-HEX-1:5 4s:n-acetyl 5b:b-dgal-HEX-1:5 6b:a-dgro-dgal-NON-2:6|1:a|2:keto|3:d 7s:n-acetyl 8b:b-dglc-HEX-1:5 9s:n-acetyl 10b:a-lgal-HEX-1:5|6:d 11b:b-dgal-HEX-1:5 LIN 1:1o(4+1)2d 2:2o(3+1)3d 3:3d(2+1)4n 4:3o(3+1)5d 5:5o(3+2)6d 6:6d(5+1)7n 7:2o(6+1)8d 8:8d(2+1)9n 9:8o(3+1)10d 10:8o(4+1)11d	[[L4[f3]Y6][S3L3Y3]L4G]
Free		V		H4N2F1S2	[Gal(b1-4)[Fuc(a1-3)]GlcNAc(b1-6)][Neu5Ac(a2-3)Gal(b1-3)[Neu5Ac(a2-6)]GlcNAc(b1-3)]Gal(b1-4)Glc	RES 1b:x-dglc-HEX-1:5 2b:b-dgal-HEX-1:5 3b:b-dglc-HEX-1:5 4s:n-acetyl 5b:a-dgro-dgal-NON-2:6|1:a|2:keto|3:d 6s:n-acetyl 7b:b-dgal-HEX-1:5 8b:a-dgro-dgal-NON-2:6|1:a|2:keto|3:d 9s:n-acetyl 10b:b-dglc-HEX-1:5 11s:n-acetyl 12b:a-lgal-HEX-1:5|6:d 13b:b-dgal-HEX-1:5 LIN 1:1o(4+1)2d 2:2o(3+1)3d 3:3d(2+1)4n 4:3o(6+2)5d 5:5d(5+1)6n 6:3o(3+1)7d 7:7o(3+2)8d 8:8d(5+1)9n 9:2o(6+1)10d 10:10d(2+1)11n 11:10o(3+…	[[L4[f3]Y6][S3L3[S6]Y3]L4G]
Free	G08431YY	V		H4N2F2S1	[Gal(b1-4)[Fuc(a1-3)]GlcNAc(b1-6)][Neu5Ac(a2-3)Gal(b1-3)[Fuc(a1-4)]GlcNAc(b1-3)]Gal(b1-4)Glc	RES 1b:x-dglc-HEX-1:5 2b:b-dgal-HEX-1:5 3b:b-dglc-HEX-1:5 4s:n-acetyl 5b:a-lgal-HEX-1:5|6:d 6b:b-dgal-HEX-1:5 7b:a-dgro-dgal-NON-2:6|1:a|2:keto|3:d 8s:n-acetyl 9b:b-dglc-HEX-1:5 10s:n-acetyl 11b:a-lgal-HEX-1:5|6:d 12b:b-dgal-HEX-1:5 LIN 1:1o(4+1)2d 2:2o(3+1)3d 3:3d(2+1)4n 4:3o(4+1)5d 5:3o(3+1)6d 6:6o(3+2)7d 7:7d(5+1)8n 8:2o(6+1)9d 9:9d(2+1)10n 10:9o(3+1)11d 11:9o(4+1)12d	[[L4[f3]Y6][S3L3[f4]Y3]L4G]
Free	G86761WD	IV		H4N1F1S1	[Gal(b1-4)[Fuc(a1-3)]GlcNAc(b1-6)][Neu5Ac(a2-3)Gal(b1-3)]Gal(b1-4)Glc	RES 1b:x-dglc-HEX-1:5 2b:b-dgal-HEX-1:5 3b:b-dgal-HEX-1:5 4b:a-dgro-dgal-NON-2:6|1:a|2:keto|3:d 5s:n-acetyl 6b:b-dglc-HEX-1:5 7s:n-acetyl 8b:a-lgal-HEX-1:5|6:d 9b:b-dgal-HEX-1:5 LIN 1:1o(4+1)2d 2:2o(3+1)3d 3:3o(3+2)4d 4:4d(5+1)5n 5:2o(6+1)6d 6:6d(2+1)7n 7:6o(3+1)8d 8:6o(4+1)9d	[[L4[f3]Y6][S3L3]L4G]
Free		VI		H4N2F1S1	[Gal(b1-4)[Fuc(a1-3)]GlcNAc(b1-6)][Neu5Ac(a2-6)Gal(b1-4)GlcNAc(b1-3)]Gal(b1-4)Glc	RES 1b:x-dglc-HEX-1:5 2b:b-dgal-HEX-1:5 3b:b-dglc-HEX-1:5 4s:n-acetyl 5b:b-dgal-HEX-1:5 6b:a-dgro-dgal-NON-2:6|1:a|2:keto|3:d 7s:n-acetyl 8b:b-dglc-HEX-1:5 9s:n-acetyl 10b:a-lgal-HEX-1:5|6:d 11b:b-dgal-HEX-1:5 LIN 1:1o(4+1)2d 2:2o(3+1)3d 3:3d(2+1)4n 4:3o(4+1)5d 5:5o(6+2)6d 6:6d(5+1)7n 7:2o(6+1)8d 8:8d(2+1)9n 9:8o(3+1)10d 10:8o(4+1)11d	[[L4[f3]Y6][S6L4Y3]L4G]
Free	G42436GS	V		H4N2F2	[Gal(b1-4)[Fuc(a1-3)]GlcNAc(b1-6)][[Fuc(a1-2)]Gal(b1-3)GlcNAc(b1-3)]Gal(b1-4)Glc	RES 1b:x-dglc-HEX-1:5 2b:b-dgal-HEX-1:5 3b:b-dglc-HEX-1:5 4s:n-acetyl 5b:b-dgal-HEX-1:5 6b:a-lgal-HEX-1:5|6:d 7b:b-dglc-HEX-1:5 8s:n-acetyl 9b:a-lgal-HEX-1:5|6:d 10b:b-dgal-HEX-1:5 LIN 1:1o(4+1)2d 2:2o(3+1)3d 3:3d(2+1)4n 4:3o(3+1)5d 5:5o(2+1)6d 6:2o(6+1)7d 7:7d(2+1)8n 8:7o(3+1)9d 9:7o(4+1)10d	[[L4[f3]Y6][[f2]L3Y3]L4G]
Free		V		H4N2F3	[Gal(b1-4)[Fuc(a1-3)]GlcNAc(b1-6)][[Fuc(a1-2)]Gal(b1-3)[Fuc(a1-4)]GlcNAc(b1-3)]Gal(b1-4)Glc	RES 1b:x-dglc-HEX-1:5 2b:b-dgal-HEX-1:5 3b:b-dglc-HEX-1:5 4s:n-acetyl 5b:a-lgal-HEX-1:5|6:d 6b:b-dgal-HEX-1:5 7b:a-lgal-HEX-1:5|6:d 8b:b-dglc-HEX-1:5 9s:n-acetyl 10b:a-lgal-HEX-1:5|6:d 11b:b-dgal-HEX-1:5 LIN 1:1o(4+1)2d 2:2o(3+1)3d 3:3d(2+1)4n 4:3o(4+1)5d 5:3o(3+1)6d 6:6o(2+1)7d 7:2o(6+1)8d 8:8d(2+1)9n 9:8o(3+1)10d 10:8o(4+1)11d	[[L4[f3]Y6][[f2]L3[f4]Y3]L4G]
Free		VI		H4N2F3	[Gal(b1-4)[Fuc(a1-3)]GlcNAc(b1-6)][[Fuc(a1-2)]Gal(b1-4)[Fuc(a1-3)]GlcNAc(b1-3)]Gal(b1-4)Glc	RES 1b:x-dglc-HEX-1:5 2b:b-dgal-HEX-1:5 3b:b-dglc-HEX-1:5 4s:n-acetyl 5b:a-lgal-HEX-1:5|6:d 6b:b-dgal-HEX-1:5 7b:a-lgal-HEX-1:5|6:d 8b:b-dglc-HEX-1:5 9s:n-acetyl 10b:a-lgal-HEX-1:5|6:d 11b:b-dgal-HEX-1:5 LIN 1:1o(4+1)2d 2:2o(3+1)3d 3:3d(2+1)4n 4:3o(3+1)5d 5:3o(4+1)6d 6:6o(2+1)7d 7:2o(6+1)8d 8:8d(2+1)9n 9:8o(3+1)10d 10:8o(4+1)11d	[[L4[f3]Y6][[f2]L4[f3]Y3]L4G]
Free		VI		H4N2F1S2	[Neu5Ac(a2-3)Gal(b1-4)GlcNAc(b1-6)][Neu5Ac(a2-3)Gal(b1-4)[Fuc(a1-3)]GlcNAc(b1-3)]Gal(b1-4)Glc	RES 1b:x-dglc-HEX-1:5 2b:b-dgal-HEX-1:5 3b:b-dglc-HEX-1:5 4s:n-acetyl 5b:a-lgal-HEX-1:5|6:d 6b:b-dgal-HEX-1:5 7b:a-dgro-dgal-NON-2:6|1:a|2:keto|3:d 8s:n-acetyl 9b:b-dglc-HEX-1:5 10s:n-acetyl 11b:b-dgal-HEX-1:5 12b:a-dgro-dgal-NON-2:6|1:a|2:keto|3:d 13s:n-acetyl LIN 1:1o(4+1)2d 2:2o(3+1)3d 3:3d(2+1)4n 4:3o(3+1)5d 5:3o(4+1)6d 6:6o(3+2)7d 7:7d(5+1)8n 8:2o(6+1)9d 9:9d(2+1)10n 10:9o(4+1)11d 11:11o(3+2…	[[S3L4Y6][S3L4[f3]Y3]L4G]
Free		VI		H4N2F1S2	[Neu5Ac(a2-3)Gal(b1-4)GlcNAc(b1-6)][Neu5Ac(a2-6)Gal(b1-4)[Fuc(a1-3)]GlcNAc(b1-3)]Gal(b1-4)Glc	RES 1b:x-dglc-HEX-1:5 2b:b-dgal-HEX-1:5 3b:b-dglc-HEX-1:5 4s:n-acetyl 5b:a-lgal-HEX-1:5|6:d 6b:b-dgal-HEX-1:5 7b:a-dgro-dgal-NON-2:6|1:a|2:keto|3:d 8s:n-acetyl 9b:b-dglc-HEX-1:5 10s:n-acetyl 11b:b-dgal-HEX-1:5 12b:a-dgro-dgal-NON-2:6|1:a|2:keto|3:d 13s:n-acetyl LIN 1:1o(4+1)2d 2:2o(3+1)3d 3:3d(2+1)4n 4:3o(3+1)5d 5:3o(4+1)6d 6:6o(6+2)7d 7:7d(5+1)8n 8:2o(6+1)9d 9:9d(2+1)10n 10:9o(4+1)11d 11:11o(3+2…	[[S3L4Y6][S6L4[f3]Y3]L4G]
Free	G10636ME	V		H4N2F2S1	[Neu5Ac(a2-3)Gal(b1-4)[Fuc(a1-3)]GlcNAc(b1-6)][Gal(b1-3)[Fuc(a1-4)]GlcNAc(b1-3)]Gal(b1-4)Glc	RES 1b:x-dglc-HEX-1:5 2b:b-dgal-HEX-1:5 3b:b-dglc-HEX-1:5 4s:n-acetyl 5b:a-lgal-HEX-1:5|6:d 6b:b-dgal-HEX-1:5 7b:b-dglc-HEX-1:5 8s:n-acetyl 9b:a-lgal-HEX-1:5|6:d 10b:b-dgal-HEX-1:5 11b:a-dgro-dgal-NON-2:6|1:a|2:keto|3:d 12s:n-acetyl LIN 1:1o(4+1)2d 2:2o(3+1)3d 3:3d(2+1)4n 4:3o(4+1)5d 5:3o(3+1)6d 6:2o(6+1)7d 7:7d(2+1)8n 8:7o(3+1)9d 9:7o(4+1)10d 10:10o(3+2)11d 11:11d(5+1)12n	[[S3L4[f3]Y6][L3[f4]Y3]L4G]
Free		V		H4N2F1S2	[Neu5Ac(a2-3)Gal(b1-4)[Fuc(a1-3)]GlcNAc(b1-6)][Neu5Ac(a2-6)Gal(b1-3)GlcNAc(b1-3)]Gal(b1-4)Glc	RES 1b:x-dglc-HEX-1:5 2b:b-dgal-HEX-1:5 3b:b-dglc-HEX-1:5 4s:n-acetyl 5b:b-dgal-HEX-1:5 6b:a-dgro-dgal-NON-2:6|1:a|2:keto|3:d 7s:n-acetyl 8b:b-dglc-HEX-1:5 9s:n-acetyl 10b:a-lgal-HEX-1:5|6:d 11b:b-dgal-HEX-1:5 12b:a-dgro-dgal-NON-2:6|1:a|2:keto|3:d 13s:n-acetyl LIN 1:1o(4+1)2d 2:2o(3+1)3d 3:3d(2+1)4n 4:3o(3+1)5d 5:5o(6+2)6d 6:6d(5+1)7n 7:2o(6+1)8d 8:8d(2+1)9n 9:8o(3+1)10d 10:8o(4+1)11d 11:11o(3+2…	[[S3L4[f3]Y6][S6L3Y3]L4G]
Free	G82303RP	V		H4N2F2S1	[Neu5Ac(a2-3)Gal(b1-4)[Fuc(a1-3)]GlcNAc(b1-6)][[Fuc(a1-2)]Gal(b1-3)GlcNAc(b1-3)]Gal(b1-4)Glc	RES 1b:x-dglc-HEX-1:5 2b:b-dgal-HEX-1:5 3b:b-dglc-HEX-1:5 4s:n-acetyl 5b:b-dgal-HEX-1:5 6b:a-lgal-HEX-1:5|6:d 7b:b-dglc-HEX-1:5 8s:n-acetyl 9b:a-lgal-HEX-1:5|6:d 10b:b-dgal-HEX-1:5 11b:a-dgro-dgal-NON-2:6|1:a|2:keto|3:d 12s:n-acetyl LIN 1:1o(4+1)2d 2:2o(3+1)3d 3:3d(2+1)4n 4:3o(3+1)5d 5:5o(2+1)6d 6:2o(6+1)7d 7:7d(2+1)8n 8:7o(3+1)9d 9:7o(4+1)10d 10:10o(3+2)11d 11:11d(5+1)12n	[[S3L4[f3]Y6][[f2]L3Y3]L4G]
Free				H6N4F1S1	[Neu5Ac(a2-6)Gal(b1-3)GlcNAc(b1-3)Gal(b1-4)GlcNAc(b1-3)Gal(b1-4)GlcNAc(b1-6)][[Fuc(a1-2)]Gal(b1-4)GlcNAc(b1-3)]Gal(b1-4)Glc	RES 1b:x-dglc-HEX-1:5 2b:b-dgal-HEX-1:5 3b:b-dglc-HEX-1:5 4s:n-acetyl 5b:b-dgal-HEX-1:5 6b:a-lgal-HEX-1:5|6:d 7b:b-dglc-HEX-1:5 8s:n-acetyl 9b:b-dgal-HEX-1:5 10b:b-dglc-HEX-1:5 11s:n-acetyl 12b:b-dgal-HEX-1:5 13b:b-dglc-HEX-1:5 14s:n-acetyl 15b:b-dgal-HEX-1:5 16b:a-dgro-dgal-NON-2:6|1:a|2:keto|3:d 17s:n-acetyl LIN 1:1o(4+1)2d 2:2o(3+1)3d 3:3d(2+1)4n 4:3o(4+1)5d 5:5o(2+1)6d 6:2o(6+1)7d 7:7d(2+1)8n…	[[S6L3Y3L4Y3L4Y6][[f2]L4Y3]L4G]
Free	G18059CR			H6N4F1S1	[Neu5Ac(a2-6)Gal(b1-4)GlcNAc(b1-3)Gal(b1-4)GlcNAc(b1-3)Gal(b1-4)GlcNAc(b1-6)][[Fuc(a1-2)]Gal(b1-4)GlcNAc(b1-3)]Gal(b1-4)Glc	RES 1b:x-dglc-HEX-1:5 2b:b-dgal-HEX-1:5 3b:b-dglc-HEX-1:5 4s:n-acetyl 5b:b-dgal-HEX-1:5 6b:a-lgal-HEX-1:5|6:d 7b:b-dglc-HEX-1:5 8s:n-acetyl 9b:b-dgal-HEX-1:5 10b:b-dglc-HEX-1:5 11s:n-acetyl 12b:b-dgal-HEX-1:5 13b:b-dglc-HEX-1:5 14s:n-acetyl 15b:b-dgal-HEX-1:5 16b:a-dgro-dgal-NON-2:6|1:a|2:keto|3:d 17s:n-acetyl LIN 1:1o(4+1)2d 2:2o(3+1)3d 3:3d(2+1)4n 4:3o(4+1)5d 5:5o(2+1)6d 6:2o(6+1)7d 7:7d(2+1)8n…	[[S6L4Y3L4Y3L4Y6][[f2]L4Y3]L4G]
Free		IX		H5N3S1	[Neu5Ac(a2-6)Gal(b1-4)GlcNAc(b1-3)Gal(b1-4)GlcNAc(b1-6)][Gal(b1-3)GlcNAc(b1-3)]Gal(b1-4)Glc	RES 1b:x-dglc-HEX-1:5 2b:b-dgal-HEX-1:5 3b:b-dglc-HEX-1:5 4s:n-acetyl 5b:b-dgal-HEX-1:5 6b:b-dglc-HEX-1:5 7s:n-acetyl 8b:b-dgal-HEX-1:5 9b:b-dglc-HEX-1:5 10s:n-acetyl 11b:b-dgal-HEX-1:5 12b:a-dgro-dgal-NON-2:6|1:a|2:keto|3:d 13s:n-acetyl LIN 1:1o(4+1)2d 2:2o(3+1)3d 3:3d(2+1)4n 4:3o(3+1)5d 5:2o(6+1)6d 6:6d(2+1)7n 7:6o(4+1)8d 8:8o(3+1)9d 9:9d(2+1)10n 10:9o(4+1)11d 11:11o(6+2)12d 12:12d(5+1)13n	[[S6L4Y3L4Y6][L3Y3]L4G]
Free		IX		H5N3F1S2	[Neu5Ac(a2-6)Gal(b1-4)GlcNAc(b1-3)Gal(b1-4)GlcNAc(b1-6)][Neu5Ac(a2-3)Gal(b1-3)[Fuc(a1-4)]GlcNAc(b1-3)]Gal(b1-4)Glc	RES 1b:x-dglc-HEX-1:5 2b:b-dgal-HEX-1:5 3b:b-dglc-HEX-1:5 4s:n-acetyl 5b:a-lgal-HEX-1:5|6:d 6b:b-dgal-HEX-1:5 7b:a-dgro-dgal-NON-2:6|1:a|2:keto|3:d 8s:n-acetyl 9b:b-dglc-HEX-1:5 10s:n-acetyl 11b:b-dgal-HEX-1:5 12b:b-dglc-HEX-1:5 13s:n-acetyl 14b:b-dgal-HEX-1:5 15b:a-dgro-dgal-NON-2:6|1:a|2:keto|3:d 16s:n-acetyl LIN 1:1o(4+1)2d 2:2o(3+1)3d 3:3d(2+1)4n 4:3o(4+1)5d 5:3o(3+1)6d 6:6o(3+2)7d 7:7d(5+1)8…	[[S6L4Y3L4Y6][S3L3[f4]Y3]L4G]
Free		XII		H5N3F1S2	[Neu5Ac(a2-6)Gal(b1-4)GlcNAc(b1-3)Gal(b1-4)GlcNAc(b1-6)][Neu5Ac(a2-6)[Fuc(a1-2)]Gal(b1-4)GlcNAc(b1-3)]Gal(b1-4)Glc	RES 1b:x-dglc-HEX-1:5 2b:b-dgal-HEX-1:5 3b:b-dglc-HEX-1:5 4s:n-acetyl 5b:b-dgal-HEX-1:5 6b:a-lgal-HEX-1:5|6:d 7b:a-dgro-dgal-NON-2:6|1:a|2:keto|3:d 8s:n-acetyl 9b:b-dglc-HEX-1:5 10s:n-acetyl 11b:b-dgal-HEX-1:5 12b:b-dglc-HEX-1:5 13s:n-acetyl 14b:b-dgal-HEX-1:5 15b:a-dgro-dgal-NON-2:6|1:a|2:keto|3:d 16s:n-acetyl LIN 1:1o(4+1)2d 2:2o(3+1)3d 3:3d(2+1)4n 4:3o(4+1)5d 5:5o(2+1)6d 6:5o(6+2)7d 7:7d(5+1)8…	[[S6L4Y3L4Y6][S6[f2]L4Y3]L4G]
Free		IX		H5N3F1S1	[Neu5Ac(a2-6)Gal(b1-4)GlcNAc(b1-3)Gal(b1-4)GlcNAc(b1-6)][[Fuc(a1-2)]Gal(b1-3)GlcNAc(b1-3)]Gal(b1-4)Glc	RES 1b:x-dglc-HEX-1:5 2b:b-dgal-HEX-1:5 3b:b-dglc-HEX-1:5 4s:n-acetyl 5b:b-dgal-HEX-1:5 6b:a-lgal-HEX-1:5|6:d 7b:b-dglc-HEX-1:5 8s:n-acetyl 9b:b-dgal-HEX-1:5 10b:b-dglc-HEX-1:5 11s:n-acetyl 12b:b-dgal-HEX-1:5 13b:a-dgro-dgal-NON-2:6|1:a|2:keto|3:d 14s:n-acetyl LIN 1:1o(4+1)2d 2:2o(3+1)3d 3:3d(2+1)4n 4:3o(3+1)5d 5:5o(2+1)6d 6:2o(6+1)7d 7:7d(2+1)8n 8:7o(4+1)9d 9:9o(3+1)10d 10:10d(2+1)11n 11:10o(4+1…	[[S6L4Y3L4Y6][[f2]L3Y3]L4G]
Free		IX		H5N3F2S1	[Neu5Ac(a2-6)Gal(b1-4)GlcNAc(b1-3)Gal(b1-4)GlcNAc(b1-6)][[Fuc(a1-2)]Gal(b1-3)[Fuc(a1-4)]GlcNAc(b1-3)]Gal(b1-4)Glc	RES 1b:x-dglc-HEX-1:5 2b:b-dgal-HEX-1:5 3b:b-dglc-HEX-1:5 4s:n-acetyl 5b:a-lgal-HEX-1:5|6:d 6b:b-dgal-HEX-1:5 7b:a-lgal-HEX-1:5|6:d 8b:b-dglc-HEX-1:5 9s:n-acetyl 10b:b-dgal-HEX-1:5 11b:b-dglc-HEX-1:5 12s:n-acetyl 13b:b-dgal-HEX-1:5 14b:a-dgro-dgal-NON-2:6|1:a|2:keto|3:d 15s:n-acetyl LIN 1:1o(4+1)2d 2:2o(3+1)3d 3:3d(2+1)4n 4:3o(4+1)5d 5:3o(3+1)6d 6:6o(2+1)7d 7:2o(6+1)8d 8:8d(2+1)9n 9:8o(4+1)10d 10…	[[S6L4Y3L4Y6][[f2]L3[f4]Y3]L4G]
Free	G21819WX	XII		H5N3F1S1	[Neu5Ac(a2-6)Gal(b1-4)GlcNAc(b1-3)Gal(b1-4)GlcNAc(b1-6)][[Fuc(a1-2)]Gal(b1-4)GlcNAc(b1-3)]Gal(b1-4)Glc	RES 1b:x-dglc-HEX-1:5 2b:b-dgal-HEX-1:5 3b:b-dglc-HEX-1:5 4s:n-acetyl 5b:b-dgal-HEX-1:5 6b:a-lgal-HEX-1:5|6:d 7b:b-dglc-HEX-1:5 8s:n-acetyl 9b:b-dgal-HEX-1:5 10b:b-dglc-HEX-1:5 11s:n-acetyl 12b:b-dgal-HEX-1:5 13b:a-dgro-dgal-NON-2:6|1:a|2:keto|3:d 14s:n-acetyl LIN 1:1o(4+1)2d 2:2o(3+1)3d 3:3d(2+1)4n 4:3o(4+1)5d 5:5o(2+1)6d 6:2o(6+1)7d 7:7d(2+1)8n 8:7o(4+1)9d 9:9o(3+1)10d 10:10d(2+1)11n 11:10o(4+1…	[[S6L4Y3L4Y6][[f2]L4Y3]L4G]
Free		XII		H5N3F2S1	[Neu5Ac(a2-6)Gal(b1-4)GlcNAc(b1-3)Gal(b1-4)[Fuc(a1-3)]GlcNAc(b1-6)][Gal(b1-4)[Fuc(a1-3)]GlcNAc(b1-3)]Gal(b1-4)Glc	RES 1b:x-dglc-HEX-1:5 2b:b-dgal-HEX-1:5 3b:b-dglc-HEX-1:5 4s:n-acetyl 5b:a-lgal-HEX-1:5|6:d 6b:b-dgal-HEX-1:5 7b:b-dglc-HEX-1:5 8s:n-acetyl 9b:a-lgal-HEX-1:5|6:d 10b:b-dgal-HEX-1:5 11b:b-dglc-HEX-1:5 12s:n-acetyl 13b:b-dgal-HEX-1:5 14b:a-dgro-dgal-NON-2:6|1:a|2:keto|3:d 15s:n-acetyl LIN 1:1o(4+1)2d 2:2o(3+1)3d 3:3d(2+1)4n 4:3o(3+1)5d 5:3o(4+1)6d 6:2o(6+1)7d 7:7d(2+1)8n 8:7o(3+1)9d 9:7o(4+1)10d 10…	[[S6L4Y3L4[f3]Y6][L4[f3]Y3]L4G]
Free		IX		H5N3F2S1	[Neu5Ac(a2-6)Gal(b1-4)GlcNAc(b1-3)Gal(b1-4)[Fuc(a1-3)]GlcNAc(b1-6)][[Fuc(a1-2)]Gal(b1-3)GlcNAc(b1-3)]Gal(b1-4)Glc	RES 1b:x-dglc-HEX-1:5 2b:b-dgal-HEX-1:5 3b:b-dglc-HEX-1:5 4s:n-acetyl 5b:b-dgal-HEX-1:5 6b:a-lgal-HEX-1:5|6:d 7b:b-dglc-HEX-1:5 8s:n-acetyl 9b:a-lgal-HEX-1:5|6:d 10b:b-dgal-HEX-1:5 11b:b-dglc-HEX-1:5 12s:n-acetyl 13b:b-dgal-HEX-1:5 14b:a-dgro-dgal-NON-2:6|1:a|2:keto|3:d 15s:n-acetyl LIN 1:1o(4+1)2d 2:2o(3+1)3d 3:3d(2+1)4n 4:3o(3+1)5d 5:5o(2+1)6d 6:2o(6+1)7d 7:7d(2+1)8n 8:7o(3+1)9d 9:7o(4+1)10d 10…	[[S6L4Y3L4[f3]Y6][[f2]L3Y3]L4G]
Free		IX		H5N3F3S1	[Neu5Ac(a2-6)Gal(b1-4)GlcNAc(b1-3)Gal(b1-4)[Fuc(a1-3)]GlcNAc(b1-6)][[Fuc(a1-2)]Gal(b1-3)[Fuc(a1-4)]GlcNAc(b1-3)]Gal(b1-4)Glc	RES 1b:x-dglc-HEX-1:5 2b:b-dgal-HEX-1:5 3b:b-dglc-HEX-1:5 4s:n-acetyl 5b:a-lgal-HEX-1:5|6:d 6b:b-dgal-HEX-1:5 7b:a-lgal-HEX-1:5|6:d 8b:b-dglc-HEX-1:5 9s:n-acetyl 10b:a-lgal-HEX-1:5|6:d 11b:b-dgal-HEX-1:5 12b:b-dglc-HEX-1:5 13s:n-acetyl 14b:b-dgal-HEX-1:5 15b:a-dgro-dgal-NON-2:6|1:a|2:keto|3:d 16s:n-acetyl LIN 1:1o(4+1)2d 2:2o(3+1)3d 3:3d(2+1)4n 4:3o(4+1)5d 5:3o(3+1)6d 6:6o(2+1)7d 7:2o(6+1)8d 8:8d…	[[S6L4Y3L4[f3]Y6][[f2]L3[f4]Y3]L4G]
Free	G08723AU	V		H4N2S1	[Neu5Ac(a2-6)Gal(b1-4)GlcNAc(b1-6)][Gal(b1-3)GlcNAc(b1-3)]Gal(b1-4)Glc	RES 1b:x-dglc-HEX-1:5 2b:b-dgal-HEX-1:5 3b:b-dglc-HEX-1:5 4s:n-acetyl 5b:b-dgal-HEX-1:5 6b:b-dglc-HEX-1:5 7s:n-acetyl 8b:b-dgal-HEX-1:5 9b:a-dgro-dgal-NON-2:6|1:a|2:keto|3:d 10s:n-acetyl LIN 1:1o(4+1)2d 2:2o(3+1)3d 3:3d(2+1)4n 4:3o(3+1)5d 5:2o(6+1)6d 6:6d(2+1)7n 7:6o(4+1)8d 8:8o(6+2)9d 9:9d(5+1)10n	[[S6L4Y6][L3Y3]L4G]
Free	G88822AB	V		H4N2F1S1	[Neu5Ac(a2-6)Gal(b1-4)GlcNAc(b1-6)][Gal(b1-3)[Fuc(a1-4)]GlcNAc(b1-3)]Gal(b1-4)Glc	RES 1b:x-dglc-HEX-1:5 2b:b-dgal-HEX-1:5 3b:b-dglc-HEX-1:5 4s:n-acetyl 5b:a-lgal-HEX-1:5|6:d 6b:b-dgal-HEX-1:5 7b:b-dglc-HEX-1:5 8s:n-acetyl 9b:b-dgal-HEX-1:5 10b:a-dgro-dgal-NON-2:6|1:a|2:keto|3:d 11s:n-acetyl LIN 1:1o(4+1)2d 2:2o(3+1)3d 3:3d(2+1)4n 4:3o(4+1)5d 5:3o(3+1)6d 6:2o(6+1)7d 7:7d(2+1)8n 8:7o(4+1)9d 9:9o(6+2)10d 10:10d(5+1)11n	[[S6L4Y6][L3[f4]Y3]L4G]
Free	G74553FZ	VI		H4N2S1	[Neu5Ac(a2-6)Gal(b1-4)GlcNAc(b1-6)][Gal(b1-4)GlcNAc(b1-3)]Gal(b1-4)Glc	RES 1b:x-dglc-HEX-1:5 2b:b-dgal-HEX-1:5 3b:b-dglc-HEX-1:5 4s:n-acetyl 5b:b-dgal-HEX-1:5 6b:b-dglc-HEX-1:5 7s:n-acetyl 8b:b-dgal-HEX-1:5 9b:a-dgro-dgal-NON-2:6|1:a|2:keto|3:d 10s:n-acetyl LIN 1:1o(4+1)2d 2:2o(3+1)3d 3:3d(2+1)4n 4:3o(4+1)5d 5:2o(6+1)6d 6:6d(2+1)7n 7:6o(4+1)8d 8:8o(6+2)9d 9:9d(5+1)10n	[[S6L4Y6][L4Y3]L4G]
Free		VI		H4N2F1S1	[Neu5Ac(a2-6)Gal(b1-4)GlcNAc(b1-6)][Gal(b1-4)[Fuc(a1-3)]GlcNAc(b1-3)]Gal(b1-4)Glc	RES 1b:x-dglc-HEX-1:5 2b:b-dgal-HEX-1:5 3b:b-dglc-HEX-1:5 4s:n-acetyl 5b:a-lgal-HEX-1:5|6:d 6b:b-dgal-HEX-1:5 7b:b-dglc-HEX-1:5 8s:n-acetyl 9b:b-dgal-HEX-1:5 10b:a-dgro-dgal-NON-2:6|1:a|2:keto|3:d 11s:n-acetyl LIN 1:1o(4+1)2d 2:2o(3+1)3d 3:3d(2+1)4n 4:3o(3+1)5d 5:3o(4+1)6d 6:2o(6+1)7d 7:7d(2+1)8n 8:7o(4+1)9d 9:9o(6+2)10d 10:10d(5+1)11n	[[S6L4Y6][L4[f3]Y3]L4G]
Free	G00601UG	V		H4N2S2	[Neu5Ac(a2-6)Gal(b1-4)GlcNAc(b1-6)][Neu5Ac(a2-3)Gal(b1-3)GlcNAc(b1-3)]Gal(b1-4)Glc	RES 1b:x-dglc-HEX-1:5 2b:b-dgal-HEX-1:5 3b:b-dglc-HEX-1:5 4s:n-acetyl 5b:b-dgal-HEX-1:5 6b:a-dgro-dgal-NON-2:6|1:a|2:keto|3:d 7s:n-acetyl 8b:b-dglc-HEX-1:5 9s:n-acetyl 10b:b-dgal-HEX-1:5 11b:a-dgro-dgal-NON-2:6|1:a|2:keto|3:d 12s:n-acetyl LIN 1:1o(4+1)2d 2:2o(3+1)3d 3:3d(2+1)4n 4:3o(3+1)5d 5:5o(3+2)6d 6:6d(5+1)7n 7:2o(6+1)8d 8:8d(2+1)9n 9:8o(4+1)10d 10:10o(6+2)11d 11:11d(5+1)12n	[[S6L4Y6][S3L3Y3]L4G]
Free	G06971VR	V		H4N2S3	[Neu5Ac(a2-6)Gal(b1-4)GlcNAc(b1-6)][Neu5Ac(a2-3)Gal(b1-3)[Neu5Ac(a2-6)]GlcNAc(b1-3)]Gal(b1-4)Glc	RES 1b:x-dglc-HEX-1:5 2b:b-dgal-HEX-1:5 3b:b-dglc-HEX-1:5 4s:n-acetyl 5b:a-dgro-dgal-NON-2:6|1:a|2:keto|3:d 6s:n-acetyl 7b:b-dgal-HEX-1:5 8b:a-dgro-dgal-NON-2:6|1:a|2:keto|3:d 9s:n-acetyl 10b:b-dglc-HEX-1:5 11s:n-acetyl 12b:b-dgal-HEX-1:5 13b:a-dgro-dgal-NON-2:6|1:a|2:keto|3:d 14s:n-acetyl LIN 1:1o(4+1)2d 2:2o(3+1)3d 3:3d(2+1)4n 4:3o(6+2)5d 5:5d(5+1)6n 6:3o(3+1)7d 7:7o(3+2)8d 8:8d(5+1)9n 9:2o(6+1…	[[S6L4Y6][S3L3[S6]Y3]L4G]
Free		V		H4N2F1S2	[Neu5Ac(a2-6)Gal(b1-4)GlcNAc(b1-6)][Neu5Ac(a2-3)Gal(b1-3)[Fuc(a1-4)]GlcNAc(b1-3)]Gal(b1-4)Glc	RES 1b:x-dglc-HEX-1:5 2b:b-dgal-HEX-1:5 3b:b-dglc-HEX-1:5 4s:n-acetyl 5b:a-lgal-HEX-1:5|6:d 6b:b-dgal-HEX-1:5 7b:a-dgro-dgal-NON-2:6|1:a|2:keto|3:d 8s:n-acetyl 9b:b-dglc-HEX-1:5 10s:n-acetyl 11b:b-dgal-HEX-1:5 12b:a-dgro-dgal-NON-2:6|1:a|2:keto|3:d 13s:n-acetyl LIN 1:1o(4+1)2d 2:2o(3+1)3d 3:3d(2+1)4n 4:3o(4+1)5d 5:3o(3+1)6d 6:6o(3+2)7d 7:7d(5+1)8n 8:2o(6+1)9d 9:9d(2+1)10n 10:9o(4+1)11d 11:11o(6+2…	[[S6L4Y6][S3L3[f4]Y3]L4G]
Free		VI		H4N2F1S2	[Neu5Ac(a2-6)Gal(b1-4)GlcNAc(b1-6)][Neu5Ac(a2-3)Gal(b1-4)[Fuc(a1-3)]GlcNAc(b1-3)]Gal(b1-4)Glc	RES 1b:x-dglc-HEX-1:5 2b:b-dgal-HEX-1:5 3b:b-dglc-HEX-1:5 4s:n-acetyl 5b:a-lgal-HEX-1:5|6:d 6b:b-dgal-HEX-1:5 7b:a-dgro-dgal-NON-2:6|1:a|2:keto|3:d 8s:n-acetyl 9b:b-dglc-HEX-1:5 10s:n-acetyl 11b:b-dgal-HEX-1:5 12b:a-dgro-dgal-NON-2:6|1:a|2:keto|3:d 13s:n-acetyl LIN 1:1o(4+1)2d 2:2o(3+1)3d 3:3d(2+1)4n 4:3o(3+1)5d 5:3o(4+1)6d 6:6o(3+2)7d 7:7d(5+1)8n 8:2o(6+1)9d 9:9d(2+1)10n 10:9o(4+1)11d 11:11o(6+2…	[[S6L4Y6][S3L4[f3]Y3]L4G]
Free	G59924XR	VI		H4N2S2	[Neu5Ac(a2-6)Gal(b1-4)GlcNAc(b1-6)][Neu5Ac(a2-6)Gal(b1-4)GlcNAc(b1-3)]Gal(b1-4)Glc	RES 1b:x-dglc-HEX-1:5 2b:b-dgal-HEX-1:5 3b:b-dglc-HEX-1:5 4s:n-acetyl 5b:b-dgal-HEX-1:5 6b:a-dgro-dgal-NON-2:6|1:a|2:keto|3:d 7s:n-acetyl 8b:b-dglc-HEX-1:5 9s:n-acetyl 10b:b-dgal-HEX-1:5 11b:a-dgro-dgal-NON-2:6|1:a|2:keto|3:d 12s:n-acetyl LIN 1:1o(4+1)2d 2:2o(3+1)3d 3:3d(2+1)4n 4:3o(4+1)5d 5:5o(6+2)6d 6:6d(5+1)7n 7:2o(6+1)8d 8:8d(2+1)9n 9:8o(4+1)10d 10:10o(6+2)11d 11:11d(5+1)12n	[[S6L4Y6][S6L4Y3]L4G]
Free		VI		H4N2F1S2	[Neu5Ac(a2-6)Gal(b1-4)GlcNAc(b1-6)][Neu5Ac(a2-6)Gal(b1-4)[Fuc(a1-3)]GlcNAc(b1-3)]Gal(b1-4)Glc	RES 1b:x-dglc-HEX-1:5 2b:b-dgal-HEX-1:5 3b:b-dglc-HEX-1:5 4s:n-acetyl 5b:a-lgal-HEX-1:5|6:d 6b:b-dgal-HEX-1:5 7b:a-dgro-dgal-NON-2:6|1:a|2:keto|3:d 8s:n-acetyl 9b:b-dglc-HEX-1:5 10s:n-acetyl 11b:b-dgal-HEX-1:5 12b:a-dgro-dgal-NON-2:6|1:a|2:keto|3:d 13s:n-acetyl LIN 1:1o(4+1)2d 2:2o(3+1)3d 3:3d(2+1)4n 4:3o(3+1)5d 5:3o(4+1)6d 6:6o(6+2)7d 7:7d(5+1)8n 8:2o(6+1)9d 9:9d(2+1)10n 10:9o(4+1)11d 11:11o(6+2…	[[S6L4Y6][S6L4[f3]Y3]L4G]
Free		VI		H4N2F1S2	[Neu5Ac(a2-6)Gal(b1-4)GlcNAc(b1-6)][Neu5Ac(a2-6)[Fuc(a1-2)]Gal(b1-4)GlcNAc(b1-3)]Gal(b1-4)Glc	RES 1b:x-dglc-HEX-1:5 2b:b-dgal-HEX-1:5 3b:b-dglc-HEX-1:5 4s:n-acetyl 5b:b-dgal-HEX-1:5 6b:a-lgal-HEX-1:5|6:d 7b:a-dgro-dgal-NON-2:6|1:a|2:keto|3:d 8s:n-acetyl 9b:b-dglc-HEX-1:5 10s:n-acetyl 11b:b-dgal-HEX-1:5 12b:a-dgro-dgal-NON-2:6|1:a|2:keto|3:d 13s:n-acetyl LIN 1:1o(4+1)2d 2:2o(3+1)3d 3:3d(2+1)4n 4:3o(4+1)5d 5:5o(2+1)6d 6:5o(6+2)7d 7:7d(5+1)8n 8:2o(6+1)9d 9:9d(2+1)10n 10:9o(4+1)11d 11:11o(6+2…	[[S6L4Y6][S6[f2]L4Y3]L4G]
Free	G52713HV	V		H4N2F1S1	[Neu5Ac(a2-6)Gal(b1-4)GlcNAc(b1-6)][[Fuc(a1-2)]Gal(b1-3)GlcNAc(b1-3)]Gal(b1-4)Glc	RES 1b:x-dglc-HEX-1:5 2b:b-dgal-HEX-1:5 3b:b-dglc-HEX-1:5 4s:n-acetyl 5b:b-dgal-HEX-1:5 6b:a-lgal-HEX-1:5|6:d 7b:b-dglc-HEX-1:5 8s:n-acetyl 9b:b-dgal-HEX-1:5 10b:a-dgro-dgal-NON-2:6|1:a|2:keto|3:d 11s:n-acetyl LIN 1:1o(4+1)2d 2:2o(3+1)3d 3:3d(2+1)4n 4:3o(3+1)5d 5:5o(2+1)6d 6:2o(6+1)7d 7:7d(2+1)8n 8:7o(4+1)9d 9:9o(6+2)10d 10:10d(5+1)11n	[[S6L4Y6][[f2]L3Y3]L4G]
Free	G75568XR	V		H4N2F2S1	[Neu5Ac(a2-6)Gal(b1-4)GlcNAc(b1-6)][[Fuc(a1-2)]Gal(b1-3)[Fuc(a1-4)]GlcNAc(b1-3)]Gal(b1-4)Glc	RES 1b:x-dglc-HEX-1:5 2b:b-dgal-HEX-1:5 3b:b-dglc-HEX-1:5 4s:n-acetyl 5b:a-lgal-HEX-1:5|6:d 6b:b-dgal-HEX-1:5 7b:a-lgal-HEX-1:5|6:d 8b:b-dglc-HEX-1:5 9s:n-acetyl 10b:b-dgal-HEX-1:5 11b:a-dgro-dgal-NON-2:6|1:a|2:keto|3:d 12s:n-acetyl LIN 1:1o(4+1)2d 2:2o(3+1)3d 3:3d(2+1)4n 4:3o(4+1)5d 5:3o(3+1)6d 6:6o(2+1)7d 7:2o(6+1)8d 8:8d(2+1)9n 9:8o(4+1)10d 10:10o(6+2)11d 11:11d(5+1)12n	[[S6L4Y6][[f2]L3[f4]Y3]L4G]
Free	G58611OO	VI		H4N2F1S1	[Neu5Ac(a2-6)Gal(b1-4)GlcNAc(b1-6)][[Fuc(a1-2)]Gal(b1-4)GlcNAc(b1-3)]Gal(b1-4)Glc	RES 1b:x-dglc-HEX-1:5 2b:b-dgal-HEX-1:5 3b:b-dglc-HEX-1:5 4s:n-acetyl 5b:b-dgal-HEX-1:5 6b:a-lgal-HEX-1:5|6:d 7b:b-dglc-HEX-1:5 8s:n-acetyl 9b:b-dgal-HEX-1:5 10b:a-dgro-dgal-NON-2:6|1:a|2:keto|3:d 11s:n-acetyl LIN 1:1o(4+1)2d 2:2o(3+1)3d 3:3d(2+1)4n 4:3o(4+1)5d 5:5o(2+1)6d 6:2o(6+1)7d 7:7d(2+1)8n 8:7o(4+1)9d 9:9o(6+2)10d 10:10d(5+1)11n	[[S6L4Y6][[f2]L4Y3]L4G]
Free				H5N4S1	[GlcNAc(b1-3)Gal(b1-4)GlcNAc(b1-3)Gal(b1-4)GlcNAc(b1-6)][Neu5Ac(a2-6)Gal(b1-4)GlcNAc(b1-3)]Gal(b1-4)Glc	RES 1b:x-dglc-HEX-1:5 2b:b-dgal-HEX-1:5 3b:b-dglc-HEX-1:5 4s:n-acetyl 5b:b-dgal-HEX-1:5 6b:a-dgro-dgal-NON-2:6|1:a|2:keto|3:d 7s:n-acetyl 8b:b-dglc-HEX-1:5 9s:n-acetyl 10b:b-dgal-HEX-1:5 11b:b-dglc-HEX-1:5 12s:n-acetyl 13b:b-dgal-HEX-1:5 14b:b-dglc-HEX-1:5 15s:n-acetyl LIN 1:1o(4+1)2d 2:2o(3+1)3d 3:3d(2+1)4n 4:3o(4+1)5d 5:5o(6+2)6d 6:6d(5+1)7n 7:2o(6+1)8d 8:8d(2+1)9n 9:8o(4+1)10d 10:10o(3+1)11d 1…	[[Y3L4Y3L4Y6][S6L4Y3]L4G]
Free				H7N5F1S1	[[Gal(b1-4)GlcNAc(b1-3)Gal(b1-4)GlcNAc(b1-6)][[Fuc(a1-2)]Gal(b1-4)GlcNAc(b1-3)]Gal(b1-4)GlcNAc(b1-6)][Neu5Ac(a2-6)Gal(b1-4)GlcNAc(b1-3)]Gal(b1-4)Glc	RES 1b:x-dglc-HEX-1:5 2b:b-dgal-HEX-1:5 3b:b-dglc-HEX-1:5 4s:n-acetyl 5b:b-dgal-HEX-1:5 6b:a-dgro-dgal-NON-2:6|1:a|2:keto|3:d 7s:n-acetyl 8b:b-dglc-HEX-1:5 9s:n-acetyl 10b:b-dgal-HEX-1:5 11b:b-dglc-HEX-1:5 12s:n-acetyl 13b:b-dgal-HEX-1:5 14b:a-lgal-HEX-1:5|6:d 15b:b-dglc-HEX-1:5 16s:n-acetyl 17b:b-dgal-HEX-1:5 18b:b-dglc-HEX-1:5 19s:n-acetyl 20b:b-dgal-HEX-1:5 LIN 1:1o(4+1)2d 2:2o(3+1)3d 3:3d(2+1…	[[[L4Y3L4Y6][[f2]L4Y3]L4Y6][S6L4Y3]L4G]
Free				H7N5F2	[[Gal(b1-4)GlcNAc(b1-3)Gal(b1-4)GlcNAc(b1-6)][[Fuc(a1-2)]Gal(b1-4)GlcNAc(b1-3)]Gal(b1-4)GlcNAc(b1-6)][[Fuc(a1-2)]Gal(b1-4)GlcNAc(b1-3)]Gal(b1-4)Glc	RES 1b:x-dglc-HEX-1:5 2b:b-dgal-HEX-1:5 3b:b-dglc-HEX-1:5 4s:n-acetyl 5b:b-dgal-HEX-1:5 6b:a-lgal-HEX-1:5|6:d 7b:b-dglc-HEX-1:5 8s:n-acetyl 9b:b-dgal-HEX-1:5 10b:b-dglc-HEX-1:5 11s:n-acetyl 12b:b-dgal-HEX-1:5 13b:a-lgal-HEX-1:5|6:d 14b:b-dglc-HEX-1:5 15s:n-acetyl 16b:b-dgal-HEX-1:5 17b:b-dglc-HEX-1:5 18s:n-acetyl 19b:b-dgal-HEX-1:5 LIN 1:1o(4+1)2d 2:2o(3+1)3d 3:3d(2+1)4n 4:3o(4+1)5d 5:5o(2+1)6d 6…	[[[L4Y3L4Y6][[f2]L4Y3]L4Y6][[f2]L4Y3]L4G]
Free		XVI		H6N4	[[Gal(b1-4)GlcNAc(b1-6)][Gal(b1-3)GlcNAc(b1-3)]Gal(b1-4)GlcNAc(b1-6)][Gal(b1-3)GlcNAc(b1-3)]Gal(b1-4)Glc	RES 1b:x-dglc-HEX-1:5 2b:b-dgal-HEX-1:5 3b:b-dglc-HEX-1:5 4s:n-acetyl 5b:b-dgal-HEX-1:5 6b:b-dglc-HEX-1:5 7s:n-acetyl 8b:b-dgal-HEX-1:5 9b:b-dglc-HEX-1:5 10s:n-acetyl 11b:b-dgal-HEX-1:5 12b:b-dglc-HEX-1:5 13s:n-acetyl 14b:b-dgal-HEX-1:5 LIN 1:1o(4+1)2d 2:2o(3+1)3d 3:3d(2+1)4n 4:3o(3+1)5d 5:2o(6+1)6d 6:6d(2+1)7n 7:6o(4+1)8d 8:8o(3+1)9d 9:9d(2+1)10n 10:9o(3+1)11d 11:8o(6+1)12d 12:12d(2+1)13n 13:12o…	[[[L4Y6][L3Y3]L4Y6][L3Y3]L4G]
Free		XVI		H6N4F1	[[Gal(b1-4)GlcNAc(b1-6)][Gal(b1-3)GlcNAc(b1-3)]Gal(b1-4)GlcNAc(b1-6)][Gal(b1-3)[Fuc(a1-4)]GlcNAc(b1-3)]Gal(b1-4)Glc	RES 1b:x-dglc-HEX-1:5 2b:b-dgal-HEX-1:5 3b:b-dglc-HEX-1:5 4s:n-acetyl 5b:a-lgal-HEX-1:5|6:d 6b:b-dgal-HEX-1:5 7b:b-dglc-HEX-1:5 8s:n-acetyl 9b:b-dgal-HEX-1:5 10b:b-dglc-HEX-1:5 11s:n-acetyl 12b:b-dgal-HEX-1:5 13b:b-dglc-HEX-1:5 14s:n-acetyl 15b:b-dgal-HEX-1:5 LIN 1:1o(4+1)2d 2:2o(3+1)3d 3:3d(2+1)4n 4:3o(4+1)5d 5:3o(3+1)6d 6:2o(6+1)7d 7:7d(2+1)8n 8:7o(4+1)9d 9:9o(3+1)10d 10:10d(2+1)11n 11:10o(3+1)…	[[[L4Y6][L3Y3]L4Y6][L3[f4]Y3]L4G]
Free		XVI		H6N4F2	[[Gal(b1-4)GlcNAc(b1-6)][Gal(b1-3)GlcNAc(b1-3)]Gal(b1-4)GlcNAc(b1-6)][[Fuc(a1-2)]Gal(b1-3)[Fuc(a1-4)]GlcNAc(b1-3)]Gal(b1-4)Glc	RES 1b:x-dglc-HEX-1:5 2b:b-dgal-HEX-1:5 3b:b-dglc-HEX-1:5 4s:n-acetyl 5b:a-lgal-HEX-1:5|6:d 6b:b-dgal-HEX-1:5 7b:a-lgal-HEX-1:5|6:d 8b:b-dglc-HEX-1:5 9s:n-acetyl 10b:b-dgal-HEX-1:5 11b:b-dglc-HEX-1:5 12s:n-acetyl 13b:b-dgal-HEX-1:5 14b:b-dglc-HEX-1:5 15s:n-acetyl 16b:b-dgal-HEX-1:5 LIN 1:1o(4+1)2d 2:2o(3+1)3d 3:3d(2+1)4n 4:3o(4+1)5d 5:3o(3+1)6d 6:6o(2+1)7d 7:2o(6+1)8d 8:8d(2+1)9n 9:8o(4+1)10d 10:…	[[[L4Y6][L3Y3]L4Y6][[f2]L3[f4]Y3]L4G]
Free	G46582AF	XVI		H6N4F3	[[Gal(b1-4)GlcNAc(b1-6)][Gal(b1-3)GlcNAc(b1-3)]Gal(b1-4)[Fuc(a1-3)]GlcNAc(b1-6)][[Fuc(a1-2)]Gal(b1-3)[Fuc(a1-4)]GlcNAc(b1-3)]Gal(b1-4)Glc	RES 1b:x-dglc-HEX-1:5 2b:b-dgal-HEX-1:5 3b:b-dglc-HEX-1:5 4s:n-acetyl 5b:a-lgal-HEX-1:5|6:d 6b:b-dgal-HEX-1:5 7b:a-lgal-HEX-1:5|6:d 8b:b-dglc-HEX-1:5 9s:n-acetyl 10b:a-lgal-HEX-1:5|6:d 11b:b-dgal-HEX-1:5 12b:b-dglc-HEX-1:5 13s:n-acetyl 14b:b-dgal-HEX-1:5 15b:b-dglc-HEX-1:5 16s:n-acetyl 17b:b-dgal-HEX-1:5 LIN 1:1o(4+1)2d 2:2o(3+1)3d 3:3d(2+1)4n 4:3o(4+1)5d 5:3o(3+1)6d 6:6o(2+1)7d 7:2o(6+1)8d 8:8d(…	[[[L4Y6][L3Y3]L4[f3]Y6][[f2]L3[f4]Y3]L4G]
Free		XVI		H6N4F2	[[Gal(b1-4)GlcNAc(b1-6)][Gal(b1-3)[Fuc(a1-4)]GlcNAc(b1-3)]Gal(b1-4)GlcNAc(b1-6)][Gal(b1-3)[Fuc(a1-4)]GlcNAc(b1-3)]Gal(b1-4)Glc	RES 1b:x-dglc-HEX-1:5 2b:b-dgal-HEX-1:5 3b:b-dglc-HEX-1:5 4s:n-acetyl 5b:a-lgal-HEX-1:5|6:d 6b:b-dgal-HEX-1:5 7b:b-dglc-HEX-1:5 8s:n-acetyl 9b:b-dgal-HEX-1:5 10b:b-dglc-HEX-1:5 11s:n-acetyl 12b:a-lgal-HEX-1:5|6:d 13b:b-dgal-HEX-1:5 14b:b-dglc-HEX-1:5 15s:n-acetyl 16b:b-dgal-HEX-1:5 LIN 1:1o(4+1)2d 2:2o(3+1)3d 3:3d(2+1)4n 4:3o(4+1)5d 5:3o(3+1)6d 6:2o(6+1)7d 7:7d(2+1)8n 8:7o(4+1)9d 9:9o(3+1)10d 10:…	[[[L4Y6][L3[f4]Y3]L4Y6][L3[f4]Y3]L4G]
Free		XVI		H6N4F2	[[Gal(b1-4)GlcNAc(b1-6)][Gal(b1-3)[Fuc(a1-4)]GlcNAc(b1-3)]Gal(b1-4)GlcNAc(b1-6)][[Fuc(a1-2)]Gal(b1-3)GlcNAc(b1-3)]Gal(b1-4)Glc	RES 1b:x-dglc-HEX-1:5 2b:b-dgal-HEX-1:5 3b:b-dglc-HEX-1:5 4s:n-acetyl 5b:b-dgal-HEX-1:5 6b:a-lgal-HEX-1:5|6:d 7b:b-dglc-HEX-1:5 8s:n-acetyl 9b:b-dgal-HEX-1:5 10b:b-dglc-HEX-1:5 11s:n-acetyl 12b:a-lgal-HEX-1:5|6:d 13b:b-dgal-HEX-1:5 14b:b-dglc-HEX-1:5 15s:n-acetyl 16b:b-dgal-HEX-1:5 LIN 1:1o(4+1)2d 2:2o(3+1)3d 3:3d(2+1)4n 4:3o(3+1)5d 5:5o(2+1)6d 6:2o(6+1)7d 7:7d(2+1)8n 8:7o(4+1)9d 9:9o(3+1)10d 10:…	[[[L4Y6][L3[f4]Y3]L4Y6][[f2]L3Y3]L4G]
Free		XVI		H6N4F3	[[Gal(b1-4)GlcNAc(b1-6)][Gal(b1-3)[Fuc(a1-4)]GlcNAc(b1-3)]Gal(b1-4)[Fuc(a1-3)]GlcNAc(b1-6)][Gal(b1-3)[Fuc(a1-4)]GlcNAc(b1-3)]Gal(b1-4)Glc	RES 1b:x-dglc-HEX-1:5 2b:b-dgal-HEX-1:5 3b:b-dglc-HEX-1:5 4s:n-acetyl 5b:a-lgal-HEX-1:5|6:d 6b:b-dgal-HEX-1:5 7b:b-dglc-HEX-1:5 8s:n-acetyl 9b:a-lgal-HEX-1:5|6:d 10b:b-dgal-HEX-1:5 11b:b-dglc-HEX-1:5 12s:n-acetyl 13b:a-lgal-HEX-1:5|6:d 14b:b-dgal-HEX-1:5 15b:b-dglc-HEX-1:5 16s:n-acetyl 17b:b-dgal-HEX-1:5 LIN 1:1o(4+1)2d 2:2o(3+1)3d 3:3d(2+1)4n 4:3o(4+1)5d 5:3o(3+1)6d 6:2o(6+1)7d 7:7d(2+1)8n 8:7o(…	[[[L4Y6][L3[f4]Y3]L4[f3]Y6][L3[f4]Y3]L4G]
Free		XVIII		H6N4	[[Gal(b1-4)GlcNAc(b1-6)][Gal(b1-4)GlcNAc(b1-3)]Gal(b1-4)GlcNAc(b1-6)][Gal(b1-4)GlcNAc(b1-3)]Gal(b1-4)Glc	RES 1b:x-dglc-HEX-1:5 2b:b-dgal-HEX-1:5 3b:b-dglc-HEX-1:5 4s:n-acetyl 5b:b-dgal-HEX-1:5 6b:b-dglc-HEX-1:5 7s:n-acetyl 8b:b-dgal-HEX-1:5 9b:b-dglc-HEX-1:5 10s:n-acetyl 11b:b-dgal-HEX-1:5 12b:b-dglc-HEX-1:5 13s:n-acetyl 14b:b-dgal-HEX-1:5 LIN 1:1o(4+1)2d 2:2o(3+1)3d 3:3d(2+1)4n 4:3o(4+1)5d 5:2o(6+1)6d 6:6d(2+1)7n 7:6o(4+1)8d 8:8o(3+1)9d 9:9d(2+1)10n 10:9o(4+1)11d 11:8o(6+1)12d 12:12d(2+1)13n 13:12o…	[[[L4Y6][L4Y3]L4Y6][L4Y3]L4G]
Free		XVI		H6N4F2	[[Gal(b1-4)GlcNAc(b1-6)][[Fuc(a1-2)]Gal(b1-3)[Fuc(a1-4)]GlcNAc(b1-3)]Gal(b1-4)GlcNAc(b1-6)][Gal(b1-3)GlcNAc(b1-3)]Gal(b1-4)Glc	RES 1b:x-dglc-HEX-1:5 2b:b-dgal-HEX-1:5 3b:b-dglc-HEX-1:5 4s:n-acetyl 5b:b-dgal-HEX-1:5 6b:b-dglc-HEX-1:5 7s:n-acetyl 8b:b-dgal-HEX-1:5 9b:b-dglc-HEX-1:5 10s:n-acetyl 11b:a-lgal-HEX-1:5|6:d 12b:b-dgal-HEX-1:5 13b:a-lgal-HEX-1:5|6:d 14b:b-dglc-HEX-1:5 15s:n-acetyl 16b:b-dgal-HEX-1:5 LIN 1:1o(4+1)2d 2:2o(3+1)3d 3:3d(2+1)4n 4:3o(3+1)5d 5:2o(6+1)6d 6:6d(2+1)7n 7:6o(4+1)8d 8:8o(3+1)9d 9:9d(2+1)10n 10:…	[[[L4Y6][[f2]L3[f4]Y3]L4Y6][L3Y3]L4G]
Free		XVI		H6N4F3	[[Gal(b1-4)GlcNAc(b1-6)][[Fuc(a1-2)]Gal(b1-3)[Fuc(a1-4)]GlcNAc(b1-3)]Gal(b1-4)GlcNAc(b1-6)][[Fuc(a1-2)]Gal(b1-3)GlcNAc(b1-3)]Gal(b1-4)Glc	RES 1b:x-dglc-HEX-1:5 2b:b-dgal-HEX-1:5 3b:b-dglc-HEX-1:5 4s:n-acetyl 5b:b-dgal-HEX-1:5 6b:a-lgal-HEX-1:5|6:d 7b:b-dglc-HEX-1:5 8s:n-acetyl 9b:b-dgal-HEX-1:5 10b:b-dglc-HEX-1:5 11s:n-acetyl 12b:a-lgal-HEX-1:5|6:d 13b:b-dgal-HEX-1:5 14b:a-lgal-HEX-1:5|6:d 15b:b-dglc-HEX-1:5 16s:n-acetyl 17b:b-dgal-HEX-1:5 LIN 1:1o(4+1)2d 2:2o(3+1)3d 3:3d(2+1)4n 4:3o(3+1)5d 5:5o(2+1)6d 6:2o(6+1)7d 7:7d(2+1)8n 8:7o(…	[[[L4Y6][[f2]L3[f4]Y3]L4Y6][[f2]L3Y3]L4G]
Free		XVI		H6N4F4	[[Gal(b1-4)GlcNAc(b1-6)][[Fuc(a1-2)]Gal(b1-3)[Fuc(a1-4)]GlcNAc(b1-3)]Gal(b1-4)GlcNAc(b1-6)][[Fuc(a1-2)]Gal(b1-3)[Fuc(a1-4)]GlcNAc(b1-3)]Gal(b1-4)Glc	RES 1b:x-dglc-HEX-1:5 2b:b-dgal-HEX-1:5 3b:b-dglc-HEX-1:5 4s:n-acetyl 5b:a-lgal-HEX-1:5|6:d 6b:b-dgal-HEX-1:5 7b:a-lgal-HEX-1:5|6:d 8b:b-dglc-HEX-1:5 9s:n-acetyl 10b:b-dgal-HEX-1:5 11b:b-dglc-HEX-1:5 12s:n-acetyl 13b:a-lgal-HEX-1:5|6:d 14b:b-dgal-HEX-1:5 15b:a-lgal-HEX-1:5|6:d 16b:b-dglc-HEX-1:5 17s:n-acetyl 18b:b-dgal-HEX-1:5 LIN 1:1o(4+1)2d 2:2o(3+1)3d 3:3d(2+1)4n 4:3o(4+1)5d 5:3o(3+1)6d 6:6o(2…	[[[L4Y6][[f2]L3[f4]Y3]L4Y6][[f2]L3[f4]Y3]L4G]
Free		XVII		H6N4F1	[[Gal(b1-4)GlcNAc(b1-6)][[Fuc(a1-2)]Gal(b1-4)GlcNAc(b1-3)]Gal(b1-4)GlcNAc(b1-6)][Gal(b1-3)GlcNAc(b1-3)]Gal(b1-4)Glc	RES 1b:x-dglc-HEX-1:5 2b:b-dgal-HEX-1:5 3b:b-dglc-HEX-1:5 4s:n-acetyl 5b:b-dgal-HEX-1:5 6b:b-dglc-HEX-1:5 7s:n-acetyl 8b:b-dgal-HEX-1:5 9b:b-dglc-HEX-1:5 10s:n-acetyl 11b:b-dgal-HEX-1:5 12b:a-lgal-HEX-1:5|6:d 13b:b-dglc-HEX-1:5 14s:n-acetyl 15b:b-dgal-HEX-1:5 LIN 1:1o(4+1)2d 2:2o(3+1)3d 3:3d(2+1)4n 4:3o(3+1)5d 5:2o(6+1)6d 6:6d(2+1)7n 7:6o(4+1)8d 8:8o(3+1)9d 9:9d(2+1)10n 10:9o(4+1)11d 11:11o(2+1)1…	[[[L4Y6][[f2]L4Y3]L4Y6][L3Y3]L4G]
Free		XVIII		H6N4F1S1	[[Gal(b1-4)GlcNAc(b1-6)][[Fuc(a1-2)]Gal(b1-4)GlcNAc(b1-3)]Gal(b1-4)GlcNAc(b1-6)][Neu5Ac(a2-6)Gal(b1-4)GlcNAc(b1-3)]Gal(b1-4)Glc	RES 1b:x-dglc-HEX-1:5 2b:b-dgal-HEX-1:5 3b:b-dglc-HEX-1:5 4s:n-acetyl 5b:b-dgal-HEX-1:5 6b:a-dgro-dgal-NON-2:6|1:a|2:keto|3:d 7s:n-acetyl 8b:b-dglc-HEX-1:5 9s:n-acetyl 10b:b-dgal-HEX-1:5 11b:b-dglc-HEX-1:5 12s:n-acetyl 13b:b-dgal-HEX-1:5 14b:a-lgal-HEX-1:5|6:d 15b:b-dglc-HEX-1:5 16s:n-acetyl 17b:b-dgal-HEX-1:5 LIN 1:1o(4+1)2d 2:2o(3+1)3d 3:3d(2+1)4n 4:3o(4+1)5d 5:5o(6+2)6d 6:6d(5+1)7n 7:2o(6+1)8d…	[[[L4Y6][[f2]L4Y3]L4Y6][S6L4Y3]L4G]
Free	G25956VZ	XVIII		H6N4F2	[[Gal(b1-4)GlcNAc(b1-6)][[Fuc(a1-2)]Gal(b1-4)GlcNAc(b1-3)]Gal(b1-4)GlcNAc(b1-6)][[Fuc(a1-2)]Gal(b1-4)GlcNAc(b1-3)]Gal(b1-4)Glc	RES 1b:x-dglc-HEX-1:5 2b:b-dgal-HEX-1:5 3b:b-dglc-HEX-1:5 4s:n-acetyl 5b:b-dgal-HEX-1:5 6b:a-lgal-HEX-1:5|6:d 7b:b-dglc-HEX-1:5 8s:n-acetyl 9b:b-dgal-HEX-1:5 10b:b-dglc-HEX-1:5 11s:n-acetyl 12b:b-dgal-HEX-1:5 13b:a-lgal-HEX-1:5|6:d 14b:b-dglc-HEX-1:5 15s:n-acetyl 16b:b-dgal-HEX-1:5 LIN 1:1o(4+1)2d 2:2o(3+1)3d 3:3d(2+1)4n 4:3o(4+1)5d 5:5o(2+1)6d 6:2o(6+1)7d 7:7d(2+1)8n 8:7o(4+1)9d 9:9o(3+1)10d 10:…	[[[L4Y6][[f2]L4Y3]L4Y6][[f2]L4Y3]L4G]
Free	G94431LX	XVI		H6N4F1	[[Gal(b1-4)[Fuc(a1-3)]GlcNAc(b1-6)][Gal(b1-3)GlcNAc(b1-3)]Gal(b1-4)GlcNAc(b1-6)][Gal(b1-3)GlcNAc(b1-3)]Gal(b1-4)Glc	RES 1b:x-dglc-HEX-1:5 2b:b-dgal-HEX-1:5 3b:b-dglc-HEX-1:5 4s:n-acetyl 5b:b-dgal-HEX-1:5 6b:b-dglc-HEX-1:5 7s:n-acetyl 8b:b-dgal-HEX-1:5 9b:b-dglc-HEX-1:5 10s:n-acetyl 11b:b-dgal-HEX-1:5 12b:b-dglc-HEX-1:5 13s:n-acetyl 14b:a-lgal-HEX-1:5|6:d 15b:b-dgal-HEX-1:5 LIN 1:1o(4+1)2d 2:2o(3+1)3d 3:3d(2+1)4n 4:3o(3+1)5d 5:2o(6+1)6d 6:6d(2+1)7n 7:6o(4+1)8d 8:8o(3+1)9d 9:9d(2+1)10n 10:9o(3+1)11d 11:8o(6+1)12…	[[[L4[f3]Y6][L3Y3]L4Y6][L3Y3]L4G]
Free		XVI		H6N4F2	[[Gal(b1-4)[Fuc(a1-3)]GlcNAc(b1-6)][Gal(b1-3)GlcNAc(b1-3)]Gal(b1-4)GlcNAc(b1-6)][Gal(b1-3)[Fuc(a1-4)]GlcNAc(b1-3)]Gal(b1-4)Glc	RES 1b:x-dglc-HEX-1:5 2b:b-dgal-HEX-1:5 3b:b-dglc-HEX-1:5 4s:n-acetyl 5b:a-lgal-HEX-1:5|6:d 6b:b-dgal-HEX-1:5 7b:b-dglc-HEX-1:5 8s:n-acetyl 9b:b-dgal-HEX-1:5 10b:b-dglc-HEX-1:5 11s:n-acetyl 12b:b-dgal-HEX-1:5 13b:b-dglc-HEX-1:5 14s:n-acetyl 15b:a-lgal-HEX-1:5|6:d 16b:b-dgal-HEX-1:5 LIN 1:1o(4+1)2d 2:2o(3+1)3d 3:3d(2+1)4n 4:3o(4+1)5d 5:3o(3+1)6d 6:2o(6+1)7d 7:7d(2+1)8n 8:7o(4+1)9d 9:9o(3+1)10d 10:…	[[[L4[f3]Y6][L3Y3]L4Y6][L3[f4]Y3]L4G]
Free		XVI		H6N4F2	[[Gal(b1-4)[Fuc(a1-3)]GlcNAc(b1-6)][Gal(b1-3)GlcNAc(b1-3)]Gal(b1-4)GlcNAc(b1-6)][[Fuc(a1-2)]Gal(b1-3)GlcNAc(b1-3)]Gal(b1-4)Glc	RES 1b:x-dglc-HEX-1:5 2b:b-dgal-HEX-1:5 3b:b-dglc-HEX-1:5 4s:n-acetyl 5b:b-dgal-HEX-1:5 6b:a-lgal-HEX-1:5|6:d 7b:b-dglc-HEX-1:5 8s:n-acetyl 9b:b-dgal-HEX-1:5 10b:b-dglc-HEX-1:5 11s:n-acetyl 12b:b-dgal-HEX-1:5 13b:b-dglc-HEX-1:5 14s:n-acetyl 15b:a-lgal-HEX-1:5|6:d 16b:b-dgal-HEX-1:5 LIN 1:1o(4+1)2d 2:2o(3+1)3d 3:3d(2+1)4n 4:3o(3+1)5d 5:5o(2+1)6d 6:2o(6+1)7d 7:7d(2+1)8n 8:7o(4+1)9d 9:9o(3+1)10d 10:…	[[[L4[f3]Y6][L3Y3]L4Y6][[f2]L3Y3]L4G]
Free		XVI		H6N4F2	[[Gal(b1-4)[Fuc(a1-3)]GlcNAc(b1-6)][Gal(b1-3)[Fuc(a1-4)]GlcNAc(b1-3)]Gal(b1-4)GlcNAc(b1-6)][Gal(b1-3)GlcNAc(b1-3)]Gal(b1-4)Glc	RES 1b:x-dglc-HEX-1:5 2b:b-dgal-HEX-1:5 3b:b-dglc-HEX-1:5 4s:n-acetyl 5b:b-dgal-HEX-1:5 6b:b-dglc-HEX-1:5 7s:n-acetyl 8b:b-dgal-HEX-1:5 9b:b-dglc-HEX-1:5 10s:n-acetyl 11b:a-lgal-HEX-1:5|6:d 12b:b-dgal-HEX-1:5 13b:b-dglc-HEX-1:5 14s:n-acetyl 15b:a-lgal-HEX-1:5|6:d 16b:b-dgal-HEX-1:5 LIN 1:1o(4+1)2d 2:2o(3+1)3d 3:3d(2+1)4n 4:3o(3+1)5d 5:2o(6+1)6d 6:6d(2+1)7n 7:6o(4+1)8d 8:8o(3+1)9d 9:9d(2+1)10n 10:…	[[[L4[f3]Y6][L3[f4]Y3]L4Y6][L3Y3]L4G]
Free		XVI		H6N4F3	[[Gal(b1-4)[Fuc(a1-3)]GlcNAc(b1-6)][Gal(b1-3)[Fuc(a1-4)]GlcNAc(b1-3)]Gal(b1-4)GlcNAc(b1-6)][Gal(b1-3)[Fuc(a1-4)]GlcNAc(b1-3)]Gal(b1-4)Glc	RES 1b:x-dglc-HEX-1:5 2b:b-dgal-HEX-1:5 3b:b-dglc-HEX-1:5 4s:n-acetyl 5b:a-lgal-HEX-1:5|6:d 6b:b-dgal-HEX-1:5 7b:b-dglc-HEX-1:5 8s:n-acetyl 9b:b-dgal-HEX-1:5 10b:b-dglc-HEX-1:5 11s:n-acetyl 12b:a-lgal-HEX-1:5|6:d 13b:b-dgal-HEX-1:5 14b:b-dglc-HEX-1:5 15s:n-acetyl 16b:a-lgal-HEX-1:5|6:d 17b:b-dgal-HEX-1:5 LIN 1:1o(4+1)2d 2:2o(3+1)3d 3:3d(2+1)4n 4:3o(4+1)5d 5:3o(3+1)6d 6:2o(6+1)7d 7:7d(2+1)8n 8:7o(…	[[[L4[f3]Y6][L3[f4]Y3]L4Y6][L3[f4]Y3]L4G]
Free		XVI		H6N4F3	[[Gal(b1-4)[Fuc(a1-3)]GlcNAc(b1-6)][Gal(b1-3)[Fuc(a1-4)]GlcNAc(b1-3)]Gal(b1-4)GlcNAc(b1-6)][[Fuc(a1-2)]Gal(b1-3)GlcNAc(b1-3)]Gal(b1-4)Glc	RES 1b:x-dglc-HEX-1:5 2b:b-dgal-HEX-1:5 3b:b-dglc-HEX-1:5 4s:n-acetyl 5b:b-dgal-HEX-1:5 6b:a-lgal-HEX-1:5|6:d 7b:b-dglc-HEX-1:5 8s:n-acetyl 9b:b-dgal-HEX-1:5 10b:b-dglc-HEX-1:5 11s:n-acetyl 12b:a-lgal-HEX-1:5|6:d 13b:b-dgal-HEX-1:5 14b:b-dglc-HEX-1:5 15s:n-acetyl 16b:a-lgal-HEX-1:5|6:d 17b:b-dgal-HEX-1:5 LIN 1:1o(4+1)2d 2:2o(3+1)3d 3:3d(2+1)4n 4:3o(3+1)5d 5:5o(2+1)6d 6:2o(6+1)7d 7:7d(2+1)8n 8:7o(…	[[[L4[f3]Y6][L3[f4]Y3]L4Y6][[f2]L3Y3]L4G]
Free		XVI		H6N4F4	[[Gal(b1-4)[Fuc(a1-3)]GlcNAc(b1-6)][Gal(b1-3)[Fuc(a1-4)]GlcNAc(b1-3)]Gal(b1-4)GlcNAc(b1-6)][[Fuc(a1-2)]Gal(b1-3)[Fuc(a1-4)]GlcNAc(b1-3)]Gal(b1-4)Glc	RES 1b:x-dglc-HEX-1:5 2b:b-dgal-HEX-1:5 3b:b-dglc-HEX-1:5 4s:n-acetyl 5b:a-lgal-HEX-1:5|6:d 6b:b-dgal-HEX-1:5 7b:a-lgal-HEX-1:5|6:d 8b:b-dglc-HEX-1:5 9s:n-acetyl 10b:b-dgal-HEX-1:5 11b:b-dglc-HEX-1:5 12s:n-acetyl 13b:a-lgal-HEX-1:5|6:d 14b:b-dgal-HEX-1:5 15b:b-dglc-HEX-1:5 16s:n-acetyl 17b:a-lgal-HEX-1:5|6:d 18b:b-dgal-HEX-1:5 LIN 1:1o(4+1)2d 2:2o(3+1)3d 3:3d(2+1)4n 4:3o(4+1)5d 5:3o(3+1)6d 6:6o(2…	[[[L4[f3]Y6][L3[f4]Y3]L4Y6][[f2]L3[f4]Y3]L4G]
Free		XVII		H6N4F1	[[Gal(b1-4)[Fuc(a1-3)]GlcNAc(b1-6)][Gal(b1-4)GlcNAc(b1-3)]Gal(b1-4)GlcNAc(b1-6)][Gal(b1-3)GlcNAc(b1-3)]Gal(b1-4)Glc	RES 1b:x-dglc-HEX-1:5 2b:b-dgal-HEX-1:5 3b:b-dglc-HEX-1:5 4s:n-acetyl 5b:b-dgal-HEX-1:5 6b:b-dglc-HEX-1:5 7s:n-acetyl 8b:b-dgal-HEX-1:5 9b:b-dglc-HEX-1:5 10s:n-acetyl 11b:b-dgal-HEX-1:5 12b:b-dglc-HEX-1:5 13s:n-acetyl 14b:a-lgal-HEX-1:5|6:d 15b:b-dgal-HEX-1:5 LIN 1:1o(4+1)2d 2:2o(3+1)3d 3:3d(2+1)4n 4:3o(3+1)5d 5:2o(6+1)6d 6:6d(2+1)7n 7:6o(4+1)8d 8:8o(3+1)9d 9:9d(2+1)10n 10:9o(4+1)11d 11:8o(6+1)12…	[[[L4[f3]Y6][L4Y3]L4Y6][L3Y3]L4G]
Free		XVII		H6N4F2	[[Gal(b1-4)[Fuc(a1-3)]GlcNAc(b1-6)][Gal(b1-4)GlcNAc(b1-3)]Gal(b1-4)GlcNAc(b1-6)][[Fuc(a1-2)]Gal(b1-3)GlcNAc(b1-3)]Gal(b1-4)Glc	RES 1b:x-dglc-HEX-1:5 2b:b-dgal-HEX-1:5 3b:b-dglc-HEX-1:5 4s:n-acetyl 5b:b-dgal-HEX-1:5 6b:a-lgal-HEX-1:5|6:d 7b:b-dglc-HEX-1:5 8s:n-acetyl 9b:b-dgal-HEX-1:5 10b:b-dglc-HEX-1:5 11s:n-acetyl 12b:b-dgal-HEX-1:5 13b:b-dglc-HEX-1:5 14s:n-acetyl 15b:a-lgal-HEX-1:5|6:d 16b:b-dgal-HEX-1:5 LIN 1:1o(4+1)2d 2:2o(3+1)3d 3:3d(2+1)4n 4:3o(3+1)5d 5:5o(2+1)6d 6:2o(6+1)7d 7:7d(2+1)8n 8:7o(4+1)9d 9:9o(3+1)10d 10:…	[[[L4[f3]Y6][L4Y3]L4Y6][[f2]L3Y3]L4G]
Free		XVI		H6N4F2	[[Gal(b1-4)[Fuc(a1-3)]GlcNAc(b1-6)][[Fuc(a1-2)]Gal(b1-3)GlcNAc(b1-3)]Gal(b1-4)GlcNAc(b1-6)][Gal(b1-3)GlcNAc(b1-3)]Gal(b1-4)Glc	RES 1b:x-dglc-HEX-1:5 2b:b-dgal-HEX-1:5 3b:b-dglc-HEX-1:5 4s:n-acetyl 5b:b-dgal-HEX-1:5 6b:b-dglc-HEX-1:5 7s:n-acetyl 8b:b-dgal-HEX-1:5 9b:b-dglc-HEX-1:5 10s:n-acetyl 11b:b-dgal-HEX-1:5 12b:a-lgal-HEX-1:5|6:d 13b:b-dglc-HEX-1:5 14s:n-acetyl 15b:a-lgal-HEX-1:5|6:d 16b:b-dgal-HEX-1:5 LIN 1:1o(4+1)2d 2:2o(3+1)3d 3:3d(2+1)4n 4:3o(3+1)5d 5:2o(6+1)6d 6:6d(2+1)7n 7:6o(4+1)8d 8:8o(3+1)9d 9:9d(2+1)10n 10:…	[[[L4[f3]Y6][[f2]L3Y3]L4Y6][L3Y3]L4G]
Free		XVI		H6N4F3	[[Gal(b1-4)[Fuc(a1-3)]GlcNAc(b1-6)][[Fuc(a1-2)]Gal(b1-3)GlcNAc(b1-3)]Gal(b1-4)GlcNAc(b1-6)][Gal(b1-3)[Fuc(a1-4)]GlcNAc(b1-3)]Gal(b1-4)Glc	RES 1b:x-dglc-HEX-1:5 2b:b-dgal-HEX-1:5 3b:b-dglc-HEX-1:5 4s:n-acetyl 5b:a-lgal-HEX-1:5|6:d 6b:b-dgal-HEX-1:5 7b:b-dglc-HEX-1:5 8s:n-acetyl 9b:b-dgal-HEX-1:5 10b:b-dglc-HEX-1:5 11s:n-acetyl 12b:b-dgal-HEX-1:5 13b:a-lgal-HEX-1:5|6:d 14b:b-dglc-HEX-1:5 15s:n-acetyl 16b:a-lgal-HEX-1:5|6:d 17b:b-dgal-HEX-1:5 LIN 1:1o(4+1)2d 2:2o(3+1)3d 3:3d(2+1)4n 4:3o(4+1)5d 5:3o(3+1)6d 6:2o(6+1)7d 7:7d(2+1)8n 8:7o(…	[[[L4[f3]Y6][[f2]L3Y3]L4Y6][L3[f4]Y3]L4G]
Free		XVI		H6N4F3	[[Gal(b1-4)[Fuc(a1-3)]GlcNAc(b1-6)][[Fuc(a1-2)]Gal(b1-3)GlcNAc(b1-3)]Gal(b1-4)GlcNAc(b1-6)][[Fuc(a1-2)]Gal(b1-3)GlcNAc(b1-3)]Gal(b1-4)Glc	RES 1b:x-dglc-HEX-1:5 2b:b-dgal-HEX-1:5 3b:b-dglc-HEX-1:5 4s:n-acetyl 5b:b-dgal-HEX-1:5 6b:a-lgal-HEX-1:5|6:d 7b:b-dglc-HEX-1:5 8s:n-acetyl 9b:b-dgal-HEX-1:5 10b:b-dglc-HEX-1:5 11s:n-acetyl 12b:b-dgal-HEX-1:5 13b:a-lgal-HEX-1:5|6:d 14b:b-dglc-HEX-1:5 15s:n-acetyl 16b:a-lgal-HEX-1:5|6:d 17b:b-dgal-HEX-1:5 LIN 1:1o(4+1)2d 2:2o(3+1)3d 3:3d(2+1)4n 4:3o(3+1)5d 5:5o(2+1)6d 6:2o(6+1)7d 7:7d(2+1)8n 8:7o(…	[[[L4[f3]Y6][[f2]L3Y3]L4Y6][[f2]L3Y3]L4G]
Free		XVI		H6N4F4	[[Gal(b1-4)[Fuc(a1-3)]GlcNAc(b1-6)][[Fuc(a1-2)]Gal(b1-3)GlcNAc(b1-3)]Gal(b1-4)GlcNAc(b1-6)][[Fuc(a1-2)]Gal(b1-3)[Fuc(a1-4)]GlcNAc(b1-3)]Gal(b1-4)Glc	RES 1b:x-dglc-HEX-1:5 2b:b-dgal-HEX-1:5 3b:b-dglc-HEX-1:5 4s:n-acetyl 5b:a-lgal-HEX-1:5|6:d 6b:b-dgal-HEX-1:5 7b:a-lgal-HEX-1:5|6:d 8b:b-dglc-HEX-1:5 9s:n-acetyl 10b:b-dgal-HEX-1:5 11b:b-dglc-HEX-1:5 12s:n-acetyl 13b:b-dgal-HEX-1:5 14b:a-lgal-HEX-1:5|6:d 15b:b-dglc-HEX-1:5 16s:n-acetyl 17b:a-lgal-HEX-1:5|6:d 18b:b-dgal-HEX-1:5 LIN 1:1o(4+1)2d 2:2o(3+1)3d 3:3d(2+1)4n 4:3o(4+1)5d 5:3o(3+1)6d 6:6o(2…	[[[L4[f3]Y6][[f2]L3Y3]L4Y6][[f2]L3[f4]Y3]L4G]
Free		XVI		H6N4F3	[[Gal(b1-4)[Fuc(a1-3)]GlcNAc(b1-6)][[Fuc(a1-2)]Gal(b1-3)[Fuc(a1-4)]GlcNAc(b1-3)]Gal(b1-4)GlcNAc(b1-6)][Gal(b1-3)GlcNAc(b1-3)]Gal(b1-4)Glc	RES 1b:x-dglc-HEX-1:5 2b:b-dgal-HEX-1:5 3b:b-dglc-HEX-1:5 4s:n-acetyl 5b:b-dgal-HEX-1:5 6b:b-dglc-HEX-1:5 7s:n-acetyl 8b:b-dgal-HEX-1:5 9b:b-dglc-HEX-1:5 10s:n-acetyl 11b:a-lgal-HEX-1:5|6:d 12b:b-dgal-HEX-1:5 13b:a-lgal-HEX-1:5|6:d 14b:b-dglc-HEX-1:5 15s:n-acetyl 16b:a-lgal-HEX-1:5|6:d 17b:b-dgal-HEX-1:5 LIN 1:1o(4+1)2d 2:2o(3+1)3d 3:3d(2+1)4n 4:3o(3+1)5d 5:2o(6+1)6d 6:6d(2+1)7n 7:6o(4+1)8d 8:8o(…	[[[L4[f3]Y6][[f2]L3[f4]Y3]L4Y6][L3Y3]L4G]
Free		XVI		H6N4F4	[[Gal(b1-4)[Fuc(a1-3)]GlcNAc(b1-6)][[Fuc(a1-2)]Gal(b1-3)[Fuc(a1-4)]GlcNAc(b1-3)]Gal(b1-4)GlcNAc(b1-6)][[Fuc(a1-2)]Gal(b1-3)GlcNAc(b1-3)]Gal(b1-4)Glc	RES 1b:x-dglc-HEX-1:5 2b:b-dgal-HEX-1:5 3b:b-dglc-HEX-1:5 4s:n-acetyl 5b:b-dgal-HEX-1:5 6b:a-lgal-HEX-1:5|6:d 7b:b-dglc-HEX-1:5 8s:n-acetyl 9b:b-dgal-HEX-1:5 10b:b-dglc-HEX-1:5 11s:n-acetyl 12b:a-lgal-HEX-1:5|6:d 13b:b-dgal-HEX-1:5 14b:a-lgal-HEX-1:5|6:d 15b:b-dglc-HEX-1:5 16s:n-acetyl 17b:a-lgal-HEX-1:5|6:d 18b:b-dgal-HEX-1:5 LIN 1:1o(4+1)2d 2:2o(3+1)3d 3:3d(2+1)4n 4:3o(3+1)5d 5:5o(2+1)6d 6:2o(6…	[[[L4[f3]Y6][[f2]L3[f4]Y3]L4Y6][[f2]L3Y3]L4G]
Free		XVII		H6N4S1	[[Neu5Ac(a2-6)Gal(b1-4)GlcNAc(b1-6)][Gal(b1-4)GlcNAc(b1-3)]Gal(b1-4)GlcNAc(b1-6)][Gal(b1-3)GlcNAc(b1-3)]Gal(b1-4)Glc	RES 1b:x-dglc-HEX-1:5 2b:b-dgal-HEX-1:5 3b:b-dglc-HEX-1:5 4s:n-acetyl 5b:b-dgal-HEX-1:5 6b:b-dglc-HEX-1:5 7s:n-acetyl 8b:b-dgal-HEX-1:5 9b:b-dglc-HEX-1:5 10s:n-acetyl 11b:b-dgal-HEX-1:5 12b:b-dglc-HEX-1:5 13s:n-acetyl 14b:b-dgal-HEX-1:5 15b:a-dgro-dgal-NON-2:6|1:a|2:keto|3:d 16s:n-acetyl LIN 1:1o(4+1)2d 2:2o(3+1)3d 3:3d(2+1)4n 4:3o(3+1)5d 5:2o(6+1)6d 6:6d(2+1)7n 7:6o(4+1)8d 8:8o(3+1)9d 9:9d(2+1)1…	[[[S6L4Y6][L4Y3]L4Y6][L3Y3]L4G]
Free				H7N5F2S1	[[[Fuc(a1-2)]Gal(b1-4)GlcNAc(b1-3)Gal(b1-4)GlcNAc(b1-6)][[Fuc(a1-2)]Gal(b1-4)GlcNAc(b1-3)]Gal(b1-4)GlcNAc(b1-6)][Neu5Ac(a2-6)Gal(b1-4)GlcNAc(b1-3)]Gal(b1-4)Glc	RES 1b:x-dglc-HEX-1:5 2b:b-dgal-HEX-1:5 3b:b-dglc-HEX-1:5 4s:n-acetyl 5b:b-dgal-HEX-1:5 6b:a-dgro-dgal-NON-2:6|1:a|2:keto|3:d 7s:n-acetyl 8b:b-dglc-HEX-1:5 9s:n-acetyl 10b:b-dgal-HEX-1:5 11b:b-dglc-HEX-1:5 12s:n-acetyl 13b:b-dgal-HEX-1:5 14b:a-lgal-HEX-1:5|6:d 15b:b-dglc-HEX-1:5 16s:n-acetyl 17b:b-dgal-HEX-1:5 18b:b-dglc-HEX-1:5 19s:n-acetyl 20b:b-dgal-HEX-1:5 21b:a-lgal-HEX-1:5|6:d LIN 1:1o(4+1)…	[[[[f2]L4Y3L4Y6][[f2]L4Y3]L4Y6][S6L4Y3]L4G]
Free	G58598ZJ			H7N5F3	[[[Fuc(a1-2)]Gal(b1-4)GlcNAc(b1-3)Gal(b1-4)GlcNAc(b1-6)][[Fuc(a1-2)]Gal(b1-4)GlcNAc(b1-3)]Gal(b1-4)GlcNAc(b1-6)][[Fuc(a1-2)]Gal(b1-4)GlcNAc(b1-3)]Gal(b1-4)Glc	RES 1b:x-dglc-HEX-1:5 2b:b-dgal-HEX-1:5 3b:b-dglc-HEX-1:5 4s:n-acetyl 5b:b-dgal-HEX-1:5 6b:a-lgal-HEX-1:5|6:d 7b:b-dglc-HEX-1:5 8s:n-acetyl 9b:b-dgal-HEX-1:5 10b:b-dglc-HEX-1:5 11s:n-acetyl 12b:b-dgal-HEX-1:5 13b:a-lgal-HEX-1:5|6:d 14b:b-dglc-HEX-1:5 15s:n-acetyl 16b:b-dgal-HEX-1:5 17b:b-dglc-HEX-1:5 18s:n-acetyl 19b:b-dgal-HEX-1:5 20b:a-lgal-HEX-1:5|6:d LIN 1:1o(4+1)2d 2:2o(3+1)3d 3:3d(2+1)4n 4:…	[[[[f2]L4Y3L4Y6][[f2]L4Y3]L4Y6][[f2]L4Y3]L4G]
Free	G28114SX	XVI		H6N4F3	[[[Fuc(a1-2)]Gal(b1-4)[Fuc(a1-3)]GlcNAc(b1-6)][Gal(b1-3)GlcNAc(b1-3)]Gal(b1-4)GlcNAc(b1-6)][[Fuc(a1-2)]Gal(b1-3)GlcNAc(b1-3)]Gal(b1-4)Glc	RES 1b:x-dglc-HEX-1:5 2b:b-dgal-HEX-1:5 3b:b-dglc-HEX-1:5 4s:n-acetyl 5b:b-dgal-HEX-1:5 6b:a-lgal-HEX-1:5|6:d 7b:b-dglc-HEX-1:5 8s:n-acetyl 9b:b-dgal-HEX-1:5 10b:b-dglc-HEX-1:5 11s:n-acetyl 12b:b-dgal-HEX-1:5 13b:b-dglc-HEX-1:5 14s:n-acetyl 15b:a-lgal-HEX-1:5|6:d 16b:b-dgal-HEX-1:5 17b:a-lgal-HEX-1:5|6:d LIN 1:1o(4+1)2d 2:2o(3+1)3d 3:3d(2+1)4n 4:3o(3+1)5d 5:5o(2+1)6d 6:2o(6+1)7d 7:7d(2+1)8n 8:7o(…	[[[[f2]L4[f3]Y6][L3Y3]L4Y6][[f2]L3Y3]L4G]
Free				H6N4F1S1	[[Fuc(a1-2)]Gal(b1-3)GlcNAc(b1-3)Gal(b1-4)GlcNAc(b1-3)Gal(b1-4)GlcNAc(b1-6)][Neu5Ac(a2-6)Gal(b1-4)GlcNAc(b1-3)]Gal(b1-4)Glc	RES 1b:x-dglc-HEX-1:5 2b:b-dgal-HEX-1:5 3b:b-dglc-HEX-1:5 4s:n-acetyl 5b:b-dgal-HEX-1:5 6b:a-dgro-dgal-NON-2:6|1:a|2:keto|3:d 7s:n-acetyl 8b:b-dglc-HEX-1:5 9s:n-acetyl 10b:b-dgal-HEX-1:5 11b:b-dglc-HEX-1:5 12s:n-acetyl 13b:b-dgal-HEX-1:5 14b:b-dglc-HEX-1:5 15s:n-acetyl 16b:b-dgal-HEX-1:5 17b:a-lgal-HEX-1:5|6:d LIN 1:1o(4+1)2d 2:2o(3+1)3d 3:3d(2+1)4n 4:3o(4+1)5d 5:5o(6+2)6d 6:6d(5+1)7n 7:2o(6+1)8d…	[[[f2]L3Y3L4Y3L4Y6][S6L4Y3]L4G]
Free	G90411BS			H6N4F2	[[Fuc(a1-2)]Gal(b1-3)GlcNAc(b1-3)Gal(b1-4)GlcNAc(b1-3)Gal(b1-4)GlcNAc(b1-6)][[Fuc(a1-2)]Gal(b1-4)GlcNAc(b1-3)]Gal(b1-4)Glc	RES 1b:x-dglc-HEX-1:5 2b:b-dgal-HEX-1:5 3b:b-dglc-HEX-1:5 4s:n-acetyl 5b:b-dgal-HEX-1:5 6b:a-lgal-HEX-1:5|6:d 7b:b-dglc-HEX-1:5 8s:n-acetyl 9b:b-dgal-HEX-1:5 10b:b-dglc-HEX-1:5 11s:n-acetyl 12b:b-dgal-HEX-1:5 13b:b-dglc-HEX-1:5 14s:n-acetyl 15b:b-dgal-HEX-1:5 16b:a-lgal-HEX-1:5|6:d LIN 1:1o(4+1)2d 2:2o(3+1)3d 3:3d(2+1)4n 4:3o(4+1)5d 5:5o(2+1)6d 6:2o(6+1)7d 7:7d(2+1)8n 8:7o(4+1)9d 9:9o(3+1)10d 10:…	[[[f2]L3Y3L4Y3L4Y6][[f2]L4Y3]L4G]
Free	G84429GD	X		H5N3F1	[[Fuc(a1-2)]Gal(b1-3)GlcNAc(b1-3)Gal(b1-4)GlcNAc(b1-6)][Gal(b1-4)GlcNAc(b1-3)]Gal(b1-4)Glc	RES 1b:x-dglc-HEX-1:5 2b:b-dgal-HEX-1:5 3b:b-dglc-HEX-1:5 4s:n-acetyl 5b:b-dgal-HEX-1:5 6b:b-dglc-HEX-1:5 7s:n-acetyl 8b:b-dgal-HEX-1:5 9b:b-dglc-HEX-1:5 10s:n-acetyl 11b:b-dgal-HEX-1:5 12b:a-lgal-HEX-1:5|6:d LIN 1:1o(4+1)2d 2:2o(3+1)3d 3:3d(2+1)4n 4:3o(4+1)5d 5:2o(6+1)6d 6:6d(2+1)7n 7:6o(4+1)8d 8:8o(3+1)9d 9:9d(2+1)10n 10:9o(3+1)11d 11:11o(2+1)12d	[[[f2]L3Y3L4Y6][L4Y3]L4G]
Free	G14121NG	X		H5N3F2	[[Fuc(a1-2)]Gal(b1-3)GlcNAc(b1-3)Gal(b1-4)GlcNAc(b1-6)][Gal(b1-4)[Fuc(a1-3)]GlcNAc(b1-3)]Gal(b1-4)Glc	RES 1b:x-dglc-HEX-1:5 2b:b-dgal-HEX-1:5 3b:b-dglc-HEX-1:5 4s:n-acetyl 5b:a-lgal-HEX-1:5|6:d 6b:b-dgal-HEX-1:5 7b:b-dglc-HEX-1:5 8s:n-acetyl 9b:b-dgal-HEX-1:5 10b:b-dglc-HEX-1:5 11s:n-acetyl 12b:b-dgal-HEX-1:5 13b:a-lgal-HEX-1:5|6:d LIN 1:1o(4+1)2d 2:2o(3+1)3d 3:3d(2+1)4n 4:3o(3+1)5d 5:3o(4+1)6d 6:2o(6+1)7d 7:7d(2+1)8n 8:7o(4+1)9d 9:9o(3+1)10d 10:10d(2+1)11n 11:10o(3+1)12d 12:12o(2+1)13d	[[[f2]L3Y3L4Y6][L4[f3]Y3]L4G]
Free		XI		H5N3F2	[[Fuc(a1-2)]Gal(b1-3)GlcNAc(b1-3)Gal(b1-4)GlcNAc(b1-6)][[Fuc(a1-2)]Gal(b1-3)GlcNAc(b1-3)]Gal(b1-4)Glc	RES 1b:x-dglc-HEX-1:5 2b:b-dgal-HEX-1:5 3b:b-dglc-HEX-1:5 4s:n-acetyl 5b:b-dgal-HEX-1:5 6b:a-lgal-HEX-1:5|6:d 7b:b-dglc-HEX-1:5 8s:n-acetyl 9b:b-dgal-HEX-1:5 10b:b-dglc-HEX-1:5 11s:n-acetyl 12b:b-dgal-HEX-1:5 13b:a-lgal-HEX-1:5|6:d LIN 1:1o(4+1)2d 2:2o(3+1)3d 3:3d(2+1)4n 4:3o(3+1)5d 5:5o(2+1)6d 6:2o(6+1)7d 7:7d(2+1)8n 8:7o(4+1)9d 9:9o(3+1)10d 10:10d(2+1)11n 11:10o(3+1)12d 12:12o(2+1)13d	[[[f2]L3Y3L4Y6][[f2]L3Y3]L4G]
Free		XI		H5N3F3	[[Fuc(a1-2)]Gal(b1-3)GlcNAc(b1-3)Gal(b1-4)GlcNAc(b1-6)][[Fuc(a1-2)]Gal(b1-3)[Fuc(a1-4)]GlcNAc(b1-3)]Gal(b1-4)Glc	RES 1b:x-dglc-HEX-1:5 2b:b-dgal-HEX-1:5 3b:b-dglc-HEX-1:5 4s:n-acetyl 5b:a-lgal-HEX-1:5|6:d 6b:b-dgal-HEX-1:5 7b:a-lgal-HEX-1:5|6:d 8b:b-dglc-HEX-1:5 9s:n-acetyl 10b:b-dgal-HEX-1:5 11b:b-dglc-HEX-1:5 12s:n-acetyl 13b:b-dgal-HEX-1:5 14b:a-lgal-HEX-1:5|6:d LIN 1:1o(4+1)2d 2:2o(3+1)3d 3:3d(2+1)4n 4:3o(4+1)5d 5:3o(3+1)6d 6:6o(2+1)7d 7:2o(6+1)8d 8:8d(2+1)9n 9:8o(4+1)10d 10:10o(3+1)11d 11:11d(2+1)12n 1…	[[[f2]L3Y3L4Y6][[f2]L3[f4]Y3]L4G]
Free	G20191HY	XI		H5N3F2	[[Fuc(a1-2)]Gal(b1-3)GlcNAc(b1-3)Gal(b1-4)[Fuc(a1-3)]GlcNAc(b1-6)][Gal(b1-3)GlcNAc(b1-3)]Gal(b1-4)Glc	RES 1b:x-dglc-HEX-1:5 2b:b-dgal-HEX-1:5 3b:b-dglc-HEX-1:5 4s:n-acetyl 5b:b-dgal-HEX-1:5 6b:b-dglc-HEX-1:5 7s:n-acetyl 8b:a-lgal-HEX-1:5|6:d 9b:b-dgal-HEX-1:5 10b:b-dglc-HEX-1:5 11s:n-acetyl 12b:b-dgal-HEX-1:5 13b:a-lgal-HEX-1:5|6:d LIN 1:1o(4+1)2d 2:2o(3+1)3d 3:3d(2+1)4n 4:3o(3+1)5d 5:2o(6+1)6d 6:6d(2+1)7n 7:6o(3+1)8d 8:6o(4+1)9d 9:9o(3+1)10d 10:10d(2+1)11n 11:10o(3+1)12d 12:12o(2+1)13d	[[[f2]L3Y3L4[f3]Y6][L3Y3]L4G]
Free	G75465YX	XI		H5N3F3S1	[[Fuc(a1-2)]Gal(b1-3)GlcNAc(b1-3)Gal(b1-4)[Fuc(a1-3)]GlcNAc(b1-6)][Neu5Ac(a2-3)Gal(b1-3)[Fuc(a1-4)]GlcNAc(b1-3)]Gal(b1-4)Glc	RES 1b:x-dglc-HEX-1:5 2b:b-dgal-HEX-1:5 3b:b-dglc-HEX-1:5 4s:n-acetyl 5b:a-lgal-HEX-1:5|6:d 6b:b-dgal-HEX-1:5 7b:a-dgro-dgal-NON-2:6|1:a|2:keto|3:d 8s:n-acetyl 9b:b-dglc-HEX-1:5 10s:n-acetyl 11b:a-lgal-HEX-1:5|6:d 12b:b-dgal-HEX-1:5 13b:b-dglc-HEX-1:5 14s:n-acetyl 15b:b-dgal-HEX-1:5 16b:a-lgal-HEX-1:5|6:d LIN 1:1o(4+1)2d 2:2o(3+1)3d 3:3d(2+1)4n 4:3o(4+1)5d 5:3o(3+1)6d 6:6o(3+2)7d 7:7d(5+1)8n 8:2o…	[[[f2]L3Y3L4[f3]Y6][S3L3[f4]Y3]L4G]
Free		XI		H5N3F3	[[Fuc(a1-2)]Gal(b1-3)GlcNAc(b1-3)Gal(b1-4)[Fuc(a1-3)]GlcNAc(b1-6)][[Fuc(a1-2)]Gal(b1-3)GlcNAc(b1-3)]Gal(b1-4)Glc	RES 1b:x-dglc-HEX-1:5 2b:b-dgal-HEX-1:5 3b:b-dglc-HEX-1:5 4s:n-acetyl 5b:b-dgal-HEX-1:5 6b:a-lgal-HEX-1:5|6:d 7b:b-dglc-HEX-1:5 8s:n-acetyl 9b:a-lgal-HEX-1:5|6:d 10b:b-dgal-HEX-1:5 11b:b-dglc-HEX-1:5 12s:n-acetyl 13b:b-dgal-HEX-1:5 14b:a-lgal-HEX-1:5|6:d LIN 1:1o(4+1)2d 2:2o(3+1)3d 3:3d(2+1)4n 4:3o(3+1)5d 5:5o(2+1)6d 6:2o(6+1)7d 7:7d(2+1)8n 8:7o(3+1)9d 9:7o(4+1)10d 10:10o(3+1)11d 11:11d(2+1)12n 1…	[[[f2]L3Y3L4[f3]Y6][[f2]L3Y3]L4G]
Free		XI		H5N3F4	[[Fuc(a1-2)]Gal(b1-3)GlcNAc(b1-3)Gal(b1-4)[Fuc(a1-3)]GlcNAc(b1-6)][[Fuc(a1-2)]Gal(b1-3)[Fuc(a1-4)]GlcNAc(b1-3)]Gal(b1-4)Glc	RES 1b:x-dglc-HEX-1:5 2b:b-dgal-HEX-1:5 3b:b-dglc-HEX-1:5 4s:n-acetyl 5b:a-lgal-HEX-1:5|6:d 6b:b-dgal-HEX-1:5 7b:a-lgal-HEX-1:5|6:d 8b:b-dglc-HEX-1:5 9s:n-acetyl 10b:a-lgal-HEX-1:5|6:d 11b:b-dgal-HEX-1:5 12b:b-dglc-HEX-1:5 13s:n-acetyl 14b:b-dgal-HEX-1:5 15b:a-lgal-HEX-1:5|6:d LIN 1:1o(4+1)2d 2:2o(3+1)3d 3:3d(2+1)4n 4:3o(4+1)5d 5:3o(3+1)6d 6:6o(2+1)7d 7:2o(6+1)8d 8:8d(2+1)9n 9:8o(3+1)10d 10:8o(4+…	[[[f2]L3Y3L4[f3]Y6][[f2]L3[f4]Y3]L4G]
Free	G36882YW	XI		H5N3F2	[[Fuc(a1-2)]Gal(b1-3)[Fuc(a1-4)]GlcNAc(b1-3)Gal(b1-4)GlcNAc(b1-6)][Gal(b1-3)GlcNAc(b1-3)]Gal(b1-4)Glc	RES 1b:x-dglc-HEX-1:5 2b:b-dgal-HEX-1:5 3b:b-dglc-HEX-1:5 4s:n-acetyl 5b:b-dgal-HEX-1:5 6b:b-dglc-HEX-1:5 7s:n-acetyl 8b:b-dgal-HEX-1:5 9b:b-dglc-HEX-1:5 10s:n-acetyl 11b:a-lgal-HEX-1:5|6:d 12b:b-dgal-HEX-1:5 13b:a-lgal-HEX-1:5|6:d LIN 1:1o(4+1)2d 2:2o(3+1)3d 3:3d(2+1)4n 4:3o(3+1)5d 5:2o(6+1)6d 6:6d(2+1)7n 7:6o(4+1)8d 8:8o(3+1)9d 9:9d(2+1)10n 10:9o(4+1)11d 11:9o(3+1)12d 12:12o(2+1)13d	[[[f2]L3[f4]Y3L4Y6][L3Y3]L4G]
Free	G52388RL	XI		H5N3F5	[[Fuc(a1-2)]Gal(b1-3)[Fuc(a1-4)]GlcNAc(b1-3)Gal(b1-4)[Fuc(a1-3)]GlcNAc(b1-6)][[Fuc(a1-2)]Gal(b1-3)[Fuc(a1-4)]GlcNAc(b1-3)]Gal(b1-4)Glc	RES 1b:x-dglc-HEX-1:5 2b:b-dgal-HEX-1:5 3b:b-dglc-HEX-1:5 4s:n-acetyl 5b:a-lgal-HEX-1:5|6:d 6b:b-dgal-HEX-1:5 7b:a-lgal-HEX-1:5|6:d 8b:b-dglc-HEX-1:5 9s:n-acetyl 10b:a-lgal-HEX-1:5|6:d 11b:b-dgal-HEX-1:5 12b:b-dglc-HEX-1:5 13s:n-acetyl 14b:a-lgal-HEX-1:5|6:d 15b:b-dgal-HEX-1:5 16b:a-lgal-HEX-1:5|6:d LIN 1:1o(4+1)2d 2:2o(3+1)3d 3:3d(2+1)4n 4:3o(4+1)5d 5:3o(3+1)6d 6:6o(2+1)7d 7:2o(6+1)8d 8:8d(2+1)9…	[[[f2]L3[f4]Y3L4[f3]Y6][[f2]L3[f4]Y3]L4G]
Free				H6N4F1S1	[[Fuc(a1-2)]Gal(b1-4)GlcNAc(b1-3)Gal(b1-4)GlcNAc(b1-3)Gal(b1-4)GlcNAc(b1-6)][Neu5Ac(a2-6)Gal(b1-4)GlcNAc(b1-3)]Gal(b1-4)Glc	RES 1b:x-dglc-HEX-1:5 2b:b-dgal-HEX-1:5 3b:b-dglc-HEX-1:5 4s:n-acetyl 5b:b-dgal-HEX-1:5 6b:a-dgro-dgal-NON-2:6|1:a|2:keto|3:d 7s:n-acetyl 8b:b-dglc-HEX-1:5 9s:n-acetyl 10b:b-dgal-HEX-1:5 11b:b-dglc-HEX-1:5 12s:n-acetyl 13b:b-dgal-HEX-1:5 14b:b-dglc-HEX-1:5 15s:n-acetyl 16b:b-dgal-HEX-1:5 17b:a-lgal-HEX-1:5|6:d LIN 1:1o(4+1)2d 2:2o(3+1)3d 3:3d(2+1)4n 4:3o(4+1)5d 5:5o(6+2)6d 6:6d(5+1)7n 7:2o(6+1)8d…	[[[f2]L4Y3L4Y3L4Y6][S6L4Y3]L4G]
Free	G81578NL			H6N4F2	[[Fuc(a1-2)]Gal(b1-4)GlcNAc(b1-3)Gal(b1-4)GlcNAc(b1-3)Gal(b1-4)GlcNAc(b1-6)][[Fuc(a1-2)]Gal(b1-4)GlcNAc(b1-3)]Gal(b1-4)Glc	RES 1b:x-dglc-HEX-1:5 2b:b-dgal-HEX-1:5 3b:b-dglc-HEX-1:5 4s:n-acetyl 5b:b-dgal-HEX-1:5 6b:a-lgal-HEX-1:5|6:d 7b:b-dglc-HEX-1:5 8s:n-acetyl 9b:b-dgal-HEX-1:5 10b:b-dglc-HEX-1:5 11s:n-acetyl 12b:b-dgal-HEX-1:5 13b:b-dglc-HEX-1:5 14s:n-acetyl 15b:b-dgal-HEX-1:5 16b:a-lgal-HEX-1:5|6:d LIN 1:1o(4+1)2d 2:2o(3+1)3d 3:3d(2+1)4n 4:3o(4+1)5d 5:5o(2+1)6d 6:2o(6+1)7d 7:7d(2+1)8n 8:7o(4+1)9d 9:9o(3+1)10d 10:…	[[[f2]L4Y3L4Y3L4Y6][[f2]L4Y3]L4G]
Free	G65345NM	XII		H5N3F2	[[Fuc(a1-2)]Gal(b1-4)GlcNAc(b1-3)Gal(b1-4)GlcNAc(b1-6)][Gal(b1-4)[Fuc(a1-3)]GlcNAc(b1-3)]Gal(b1-4)Glc	RES 1b:x-dglc-HEX-1:5 2b:b-dgal-HEX-1:5 3b:b-dglc-HEX-1:5 4s:n-acetyl 5b:a-lgal-HEX-1:5|6:d 6b:b-dgal-HEX-1:5 7b:b-dglc-HEX-1:5 8s:n-acetyl 9b:b-dgal-HEX-1:5 10b:b-dglc-HEX-1:5 11s:n-acetyl 12b:b-dgal-HEX-1:5 13b:a-lgal-HEX-1:5|6:d LIN 1:1o(4+1)2d 2:2o(3+1)3d 3:3d(2+1)4n 4:3o(3+1)5d 5:3o(4+1)6d 6:2o(6+1)7d 7:7d(2+1)8n 8:7o(4+1)9d 9:9o(3+1)10d 10:10d(2+1)11n 11:10o(4+1)12d 12:12o(2+1)13d	[[[f2]L4Y3L4Y6][L4[f3]Y3]L4G]
Free		XII		H5N3F1S1	[[Fuc(a1-2)]Gal(b1-4)GlcNAc(b1-3)Gal(b1-4)GlcNAc(b1-6)][Neu5Ac(a2-6)Gal(b1-4)GlcNAc(b1-3)]Gal(b1-4)Glc	RES 1b:x-dglc-HEX-1:5 2b:b-dgal-HEX-1:5 3b:b-dglc-HEX-1:5 4s:n-acetyl 5b:b-dgal-HEX-1:5 6b:a-dgro-dgal-NON-2:6|1:a|2:keto|3:d 7s:n-acetyl 8b:b-dglc-HEX-1:5 9s:n-acetyl 10b:b-dgal-HEX-1:5 11b:b-dglc-HEX-1:5 12s:n-acetyl 13b:b-dgal-HEX-1:5 14b:a-lgal-HEX-1:5|6:d LIN 1:1o(4+1)2d 2:2o(3+1)3d 3:3d(2+1)4n 4:3o(4+1)5d 5:5o(6+2)6d 6:6d(5+1)7n 7:2o(6+1)8d 8:8d(2+1)9n 9:8o(4+1)10d 10:10o(3+1)11d 11:11d(2+1…	[[[f2]L4Y3L4Y6][S6L4Y3]L4G]
Free	G83429VA	XII		H5N3F2	[[Fuc(a1-2)]Gal(b1-4)GlcNAc(b1-3)Gal(b1-4)GlcNAc(b1-6)][[Fuc(a1-2)]Gal(b1-4)GlcNAc(b1-3)]Gal(b1-4)Glc	RES 1b:x-dglc-HEX-1:5 2b:b-dgal-HEX-1:5 3b:b-dglc-HEX-1:5 4s:n-acetyl 5b:b-dgal-HEX-1:5 6b:a-lgal-HEX-1:5|6:d 7b:b-dglc-HEX-1:5 8s:n-acetyl 9b:b-dgal-HEX-1:5 10b:b-dglc-HEX-1:5 11s:n-acetyl 12b:b-dgal-HEX-1:5 13b:a-lgal-HEX-1:5|6:d LIN 1:1o(4+1)2d 2:2o(3+1)3d 3:3d(2+1)4n 4:3o(4+1)5d 5:5o(2+1)6d 6:2o(6+1)7d 7:7d(2+1)8n 8:7o(4+1)9d 9:9o(3+1)10d 10:10d(2+1)11n 11:10o(4+1)12d 12:12o(2+1)13d	[[[f2]L4Y3L4Y6][[f2]L4Y3]L4G]
Free		XII		H5N3F3	[[Fuc(a1-2)]Gal(b1-4)GlcNAc(b1-3)Gal(b1-4)[Fuc(a1-3)]GlcNAc(b1-6)][Gal(b1-4)[Fuc(a1-3)]GlcNAc(b1-3)]Gal(b1-4)Glc	RES 1b:x-dglc-HEX-1:5 2b:b-dgal-HEX-1:5 3b:b-dglc-HEX-1:5 4s:n-acetyl 5b:a-lgal-HEX-1:5|6:d 6b:b-dgal-HEX-1:5 7b:b-dglc-HEX-1:5 8s:n-acetyl 9b:a-lgal-HEX-1:5|6:d 10b:b-dgal-HEX-1:5 11b:b-dglc-HEX-1:5 12s:n-acetyl 13b:b-dgal-HEX-1:5 14b:a-lgal-HEX-1:5|6:d LIN 1:1o(4+1)2d 2:2o(3+1)3d 3:3d(2+1)4n 4:3o(3+1)5d 5:3o(4+1)6d 6:2o(6+1)7d 7:7d(2+1)8n 8:7o(3+1)9d 9:7o(4+1)10d 10:10o(3+1)11d 11:11d(2+1)12n 1…	[[[f2]L4Y3L4[f3]Y6][L4[f3]Y3]L4G]
Free	G53013IT	VI		H4N2F1	[[Fuc(a1-2)]Gal(b1-4)GlcNAc(b1-6)][Gal(b1-4)GlcNAc(b1-3)]Gal(b1-4)Glc	RES 1b:x-dglc-HEX-1:5 2b:b-dgal-HEX-1:5 3b:b-dglc-HEX-1:5 4s:n-acetyl 5b:b-dgal-HEX-1:5 6b:b-dglc-HEX-1:5 7s:n-acetyl 8b:b-dgal-HEX-1:5 9b:a-lgal-HEX-1:5|6:d LIN 1:1o(4+1)2d 2:2o(3+1)3d 3:3d(2+1)4n 4:3o(4+1)5d 5:2o(6+1)6d 6:6d(2+1)7n 7:6o(4+1)8d 8:8o(2+1)9d	[[[f2]L4Y6][L4Y3]L4G]
Free		V		H4N2F1S2	[[Fuc(a1-2)]Gal(b1-4)GlcNAc(b1-6)][Neu5Ac(a2-3)Gal(b1-3)[Neu5Ac(a2-6)]GlcNAc(b1-3)]Gal(b1-4)Glc	RES 1b:x-dglc-HEX-1:5 2b:b-dgal-HEX-1:5 3b:b-dglc-HEX-1:5 4s:n-acetyl 5b:a-dgro-dgal-NON-2:6|1:a|2:keto|3:d 6s:n-acetyl 7b:b-dgal-HEX-1:5 8b:a-dgro-dgal-NON-2:6|1:a|2:keto|3:d 9s:n-acetyl 10b:b-dglc-HEX-1:5 11s:n-acetyl 12b:b-dgal-HEX-1:5 13b:a-lgal-HEX-1:5|6:d LIN 1:1o(4+1)2d 2:2o(3+1)3d 3:3d(2+1)4n 4:3o(6+2)5d 5:5d(5+1)6n 6:3o(3+1)7d 7:7o(3+2)8d 8:8d(5+1)9n 9:2o(6+1)10d 10:10d(2+1)11n 11:10o(4+…	[[[f2]L4Y6][S3L3[S6]Y3]L4G]
Free	G11364SH	VI		H4N2F1S1	[[Fuc(a1-2)]Gal(b1-4)GlcNAc(b1-6)][Neu5Ac(a2-6)Gal(b1-4)GlcNAc(b1-3)]Gal(b1-4)Glc	RES 1b:x-dglc-HEX-1:5 2b:b-dgal-HEX-1:5 3b:b-dglc-HEX-1:5 4s:n-acetyl 5b:b-dgal-HEX-1:5 6b:a-dgro-dgal-NON-2:6|1:a|2:keto|3:d 7s:n-acetyl 8b:b-dglc-HEX-1:5 9s:n-acetyl 10b:b-dgal-HEX-1:5 11b:a-lgal-HEX-1:5|6:d LIN 1:1o(4+1)2d 2:2o(3+1)3d 3:3d(2+1)4n 4:3o(4+1)5d 5:5o(6+2)6d 6:6d(5+1)7n 7:2o(6+1)8d 8:8d(2+1)9n 9:8o(4+1)10d 10:10o(2+1)11d	[[[f2]L4Y6][S6L4Y3]L4G]
Free	G55763HW	XII		H5N3F3	[[Fuc(a1-2)]Gal(b1-4)[Fuc(a1-3)]GlcNAc(b1-3)Gal(b1-4)GlcNAc(b1-6)][Gal(b1-4)[Fuc(a1-3)]GlcNAc(b1-3)]Gal(b1-4)Glc	RES 1b:x-dglc-HEX-1:5 2b:b-dgal-HEX-1:5 3b:b-dglc-HEX-1:5 4s:n-acetyl 5b:a-lgal-HEX-1:5|6:d 6b:b-dgal-HEX-1:5 7b:b-dglc-HEX-1:5 8s:n-acetyl 9b:b-dgal-HEX-1:5 10b:b-dglc-HEX-1:5 11s:n-acetyl 12b:a-lgal-HEX-1:5|6:d 13b:b-dgal-HEX-1:5 14b:a-lgal-HEX-1:5|6:d LIN 1:1o(4+1)2d 2:2o(3+1)3d 3:3d(2+1)4n 4:3o(3+1)5d 5:3o(4+1)6d 6:2o(6+1)7d 7:7d(2+1)8n 8:7o(4+1)9d 9:9o(3+1)10d 10:10d(2+1)11n 11:10o(3+1)12d 1…	[[[f2]L4[f3]Y3L4Y6][L4[f3]Y3]L4G]
Free		XII		H5N3F2S1	[[Fuc(a1-2)]Gal(b1-4)[Fuc(a1-3)]GlcNAc(b1-3)Gal(b1-4)GlcNAc(b1-6)][Neu5Ac(a2-6)Gal(b1-4)GlcNAc(b1-3)]Gal(b1-4)Glc	RES 1b:x-dglc-HEX-1:5 2b:b-dgal-HEX-1:5 3b:b-dglc-HEX-1:5 4s:n-acetyl 5b:b-dgal-HEX-1:5 6b:a-dgro-dgal-NON-2:6|1:a|2:keto|3:d 7s:n-acetyl 8b:b-dglc-HEX-1:5 9s:n-acetyl 10b:b-dgal-HEX-1:5 11b:b-dglc-HEX-1:5 12s:n-acetyl 13b:a-lgal-HEX-1:5|6:d 14b:b-dgal-HEX-1:5 15b:a-lgal-HEX-1:5|6:d LIN 1:1o(4+1)2d 2:2o(3+1)3d 3:3d(2+1)4n 4:3o(4+1)5d 5:5o(6+2)6d 6:6d(5+1)7n 7:2o(6+1)8d 8:8d(2+1)9n 9:8o(4+1)10d 10…	[[[f2]L4[f3]Y3L4Y6][S6L4Y3]L4G]
Free		XII		H5N3F4	[[Fuc(a1-2)]Gal(b1-4)[Fuc(a1-3)]GlcNAc(b1-3)Gal(b1-4)GlcNAc(b1-6)][[Fuc(a1-2)]Gal(b1-4)[Fuc(a1-3)]GlcNAc(b1-3)]Gal(b1-4)Glc	RES 1b:x-dglc-HEX-1:5 2b:b-dgal-HEX-1:5 3b:b-dglc-HEX-1:5 4s:n-acetyl 5b:a-lgal-HEX-1:5|6:d 6b:b-dgal-HEX-1:5 7b:a-lgal-HEX-1:5|6:d 8b:b-dglc-HEX-1:5 9s:n-acetyl 10b:b-dgal-HEX-1:5 11b:b-dglc-HEX-1:5 12s:n-acetyl 13b:a-lgal-HEX-1:5|6:d 14b:b-dgal-HEX-1:5 15b:a-lgal-HEX-1:5|6:d LIN 1:1o(4+1)2d 2:2o(3+1)3d 3:3d(2+1)4n 4:3o(3+1)5d 5:3o(4+1)6d 6:6o(2+1)7d 7:2o(6+1)8d 8:8d(2+1)9n 9:8o(4+1)10d 10:10o(3…	[[[f2]L4[f3]Y3L4Y6][[f2]L4[f3]Y3]L4G]
Free		XII		H5N3F4	[[Fuc(a1-2)]Gal(b1-4)[Fuc(a1-3)]GlcNAc(b1-3)Gal(b1-4)[Fuc(a1-3)]GlcNAc(b1-6)][Gal(b1-4)[Fuc(a1-3)]GlcNAc(b1-3)]Gal(b1-4)Glc	RES 1b:x-dglc-HEX-1:5 2b:b-dgal-HEX-1:5 3b:b-dglc-HEX-1:5 4s:n-acetyl 5b:a-lgal-HEX-1:5|6:d 6b:b-dgal-HEX-1:5 7b:b-dglc-HEX-1:5 8s:n-acetyl 9b:a-lgal-HEX-1:5|6:d 10b:b-dgal-HEX-1:5 11b:b-dglc-HEX-1:5 12s:n-acetyl 13b:a-lgal-HEX-1:5|6:d 14b:b-dgal-HEX-1:5 15b:a-lgal-HEX-1:5|6:d LIN 1:1o(4+1)2d 2:2o(3+1)3d 3:3d(2+1)4n 4:3o(3+1)5d 5:3o(4+1)6d 6:2o(6+1)7d 7:7d(2+1)8n 8:7o(3+1)9d 9:7o(4+1)10d 10:10o(3…	[[[f2]L4[f3]Y3L4[f3]Y6][L4[f3]Y3]L4G]
Free		XII		H5N3F3S1	[[Fuc(a1-2)]Gal(b1-4)[Fuc(a1-3)]GlcNAc(b1-3)Gal(b1-4)[Fuc(a1-3)]GlcNAc(b1-6)][Neu5Ac(a2-6)Gal(b1-4)GlcNAc(b1-3)]Gal(b1-4)Glc	RES 1b:x-dglc-HEX-1:5 2b:b-dgal-HEX-1:5 3b:b-dglc-HEX-1:5 4s:n-acetyl 5b:b-dgal-HEX-1:5 6b:a-dgro-dgal-NON-2:6|1:a|2:keto|3:d 7s:n-acetyl 8b:b-dglc-HEX-1:5 9s:n-acetyl 10b:a-lgal-HEX-1:5|6:d 11b:b-dgal-HEX-1:5 12b:b-dglc-HEX-1:5 13s:n-acetyl 14b:a-lgal-HEX-1:5|6:d 15b:b-dgal-HEX-1:5 16b:a-lgal-HEX-1:5|6:d LIN 1:1o(4+1)2d 2:2o(3+1)3d 3:3d(2+1)4n 4:3o(4+1)5d 5:5o(6+2)6d 6:6d(5+1)7n 7:2o(6+1)8d 8:8d…	[[[f2]L4[f3]Y3L4[f3]Y6][S6L4Y3]L4G]
Free		XII		H5N3F5	[[Fuc(a1-2)]Gal(b1-4)[Fuc(a1-3)]GlcNAc(b1-3)Gal(b1-4)[Fuc(a1-3)]GlcNAc(b1-6)][[Fuc(a1-2)]Gal(b1-4)[Fuc(a1-3)]GlcNAc(b1-3)]Gal(b1-4)Glc	RES 1b:x-dglc-HEX-1:5 2b:b-dgal-HEX-1:5 3b:b-dglc-HEX-1:5 4s:n-acetyl 5b:a-lgal-HEX-1:5|6:d 6b:b-dgal-HEX-1:5 7b:a-lgal-HEX-1:5|6:d 8b:b-dglc-HEX-1:5 9s:n-acetyl 10b:a-lgal-HEX-1:5|6:d 11b:b-dgal-HEX-1:5 12b:b-dglc-HEX-1:5 13s:n-acetyl 14b:a-lgal-HEX-1:5|6:d 15b:b-dgal-HEX-1:5 16b:a-lgal-HEX-1:5|6:d LIN 1:1o(4+1)2d 2:2o(3+1)3d 3:3d(2+1)4n 4:3o(3+1)5d 5:3o(4+1)6d 6:6o(2+1)7d 7:2o(6+1)8d 8:8d(2+1)9…	[[[f2]L4[f3]Y3L4[f3]Y6][[f2]L4[f3]Y3]L4G]
Free		V		H4N2F3	[[Fuc(a1-2)]Gal(b1-4)[Fuc(a1-3)]GlcNAc(b1-6)][Gal(b1-3)[Fuc(a1-4)]GlcNAc(b1-3)]Gal(b1-4)Glc	RES 1b:x-dglc-HEX-1:5 2b:b-dgal-HEX-1:5 3b:b-dglc-HEX-1:5 4s:n-acetyl 5b:a-lgal-HEX-1:5|6:d 6b:b-dgal-HEX-1:5 7b:b-dglc-HEX-1:5 8s:n-acetyl 9b:a-lgal-HEX-1:5|6:d 10b:b-dgal-HEX-1:5 11b:a-lgal-HEX-1:5|6:d LIN 1:1o(4+1)2d 2:2o(3+1)3d 3:3d(2+1)4n 4:3o(4+1)5d 5:3o(3+1)6d 6:2o(6+1)7d 7:7d(2+1)8n 8:7o(3+1)9d 9:7o(4+1)10d 10:10o(2+1)11d	[[[f2]L4[f3]Y6][L3[f4]Y3]L4G]
Free		VI		H4N2F2S1	[[Fuc(a1-2)]Gal(b1-4)[Fuc(a1-3)]GlcNAc(b1-6)][Neu5Ac(a2-6)Gal(b1-4)GlcNAc(b1-3)]Gal(b1-4)Glc	RES 1b:x-dglc-HEX-1:5 2b:b-dgal-HEX-1:5 3b:b-dglc-HEX-1:5 4s:n-acetyl 5b:b-dgal-HEX-1:5 6b:a-dgro-dgal-NON-2:6|1:a|2:keto|3:d 7s:n-acetyl 8b:b-dglc-HEX-1:5 9s:n-acetyl 10b:a-lgal-HEX-1:5|6:d 11b:b-dgal-HEX-1:5 12b:a-lgal-HEX-1:5|6:d LIN 1:1o(4+1)2d 2:2o(3+1)3d 3:3d(2+1)4n 4:3o(4+1)5d 5:5o(6+2)6d 6:6d(5+1)7n 7:2o(6+1)8d 8:8d(2+1)9n 9:8o(3+1)10d 10:8o(4+1)11d 11:11o(2+1)12d	[[[f2]L4[f3]Y6][S6L4Y3]L4G]
Free		V		H4N2F1S2	[[Fuc(a1-3)]Gal(b1-4)GlcNAc(b1-6)][Neu5Ac(a2-3)Gal(b1-3)[Neu5Ac(a2-6)]GlcNAc(b1-3)]Gal(b1-4)Glc	RES 1b:x-dglc-HEX-1:5 2b:b-dgal-HEX-1:5 3b:b-dglc-HEX-1:5 4s:n-acetyl 5b:a-dgro-dgal-NON-2:6|1:a|2:keto|3:d 6s:n-acetyl 7b:b-dgal-HEX-1:5 8b:a-dgro-dgal-NON-2:6|1:a|2:keto|3:d 9s:n-acetyl 10b:b-dglc-HEX-1:5 11s:n-acetyl 12b:b-dgal-HEX-1:5 13b:a-lgal-HEX-1:5|6:d LIN 1:1o(4+1)2d 2:2o(3+1)3d 3:3d(2+1)4n 4:3o(6+2)5d 5:5d(5+1)6n 6:3o(3+1)7d 7:7o(3+2)8d 8:8d(5+1)9n 9:2o(6+1)10d 10:10d(2+1)11n 11:10o(4+…	[[[f3]L4Y6][S3L3[S6]Y3]L4G]
Free	G01650PH	II		H3N1F1	[Fuc(a1-2)]Gal(b1-3)GlcNAc(b1-3)Gal(b1-4)Glc	RES 1b:x-dglc-HEX-1:5 2b:b-dgal-HEX-1:5 3b:b-dglc-HEX-1:5 4s:n-acetyl 5b:b-dgal-HEX-1:5 6b:a-lgal-HEX-1:5|6:d LIN 1:1o(4+1)2d 2:2o(3+1)3d 3:3d(2+1)4n 4:3o(3+1)5d 5:5o(2+1)6d	[[f2]L3Y3L4G]
Free	G04550QS	VII		H4N2F1	[Fuc(a1-2)]Gal(b1-3)GlcNAc(b1-3)Gal(b1-4)GlcNAc(b1-3)Gal(b1-4)Glc	RES 1b:x-dglc-HEX-1:5 2b:b-dgal-HEX-1:5 3b:b-dglc-HEX-1:5 4s:n-acetyl 5b:b-dgal-HEX-1:5 6b:b-dglc-HEX-1:5 7s:n-acetyl 8b:b-dgal-HEX-1:5 9b:a-lgal-HEX-1:5|6:d LIN 1:1o(4+1)2d 2:2o(3+1)3d 3:3d(2+1)4n 4:3o(4+1)5d 5:5o(3+1)6d 6:6d(2+1)7n 7:6o(3+1)8d 8:8o(2+1)9d	[[f2]L3Y3L4Y3L4G]
Free	G79436QA	VII		H4N2F2	[Fuc(a1-2)]Gal(b1-3)GlcNAc(b1-3)Gal(b1-4)[Fuc(a1-3)]GlcNAc(b1-3)Gal(b1-4)Glc	RES 1b:x-dglc-HEX-1:5 2b:b-dgal-HEX-1:5 3b:b-dglc-HEX-1:5 4s:n-acetyl 5b:a-lgal-HEX-1:5|6:d 6b:b-dgal-HEX-1:5 7b:b-dglc-HEX-1:5 8s:n-acetyl 9b:b-dgal-HEX-1:5 10b:a-lgal-HEX-1:5|6:d LIN 1:1o(4+1)2d 2:2o(3+1)3d 3:3d(2+1)4n 4:3o(3+1)5d 5:3o(4+1)6d 6:6o(3+1)7d 7:7d(2+1)8n 8:7o(3+1)9d 9:9o(2+1)10d	[[f2]L3Y3L4[f3]Y3L4G]
Free		VII		H4N2F2	[Fuc(a1-2)]Gal(b1-3)GlcNAc(b1-3)Gal(b1-4)[Fuc(a1-3)][6S]GlcNAc(b1-3)Gal(b1-4)Glc	RES 1b:x-dglc-HEX-1:5 2b:b-dgal-HEX-1:5 3b:b-dglc-HEX-1:5 4s:n-acetyl 5s:sulfate 6b:a-lgal-HEX-1:5|6:d 7b:b-dgal-HEX-1:5 8b:b-dglc-HEX-1:5 9s:n-acetyl 10b:b-dgal-HEX-1:5 11b:a-lgal-HEX-1:5|6:d LIN 1:1o(4+1)2d 2:2o(3+1)3d 3:3d(2+1)4n 4:3o(6+1)5n 5:3o(3+1)6d 6:3o(4+1)7d 7:7o(3+1)8d 8:8d(2+1)9n 9:8o(3+1)10d 10:10o(2+1)11d	[[f2]L3Y3L4[f3][s6]Y3L4G]
Free	G87517GL	II		H3N1F1S1	[Fuc(a1-2)]Gal(b1-3)[Neu5Ac(a2-6)]GlcNAc(b1-3)Gal(b1-4)Glc	RES 1b:x-dglc-HEX-1:5 2b:b-dgal-HEX-1:5 3b:b-dglc-HEX-1:5 4s:n-acetyl 5b:a-dgro-dgal-NON-2:6|1:a|2:keto|3:d 6s:n-acetyl 7b:b-dgal-HEX-1:5 8b:a-lgal-HEX-1:5|6:d LIN 1:1o(4+1)2d 2:2o(3+1)3d 3:3d(2+1)4n 4:3o(6+2)5d 5:5d(5+1)6n 6:3o(3+1)7d 7:7o(2+1)8d	[[f2]L3[S6]Y3L4G]
Free	G50540JU	II		H3N1F2	[Fuc(a1-2)]Gal(b1-3)[Fuc(a1-4)]GlcNAc(b1-3)Gal(b1-4)Glc	RES 1b:x-dglc-HEX-1:5 2b:b-dgal-HEX-1:5 3b:b-dglc-HEX-1:5 4s:n-acetyl 5b:a-lgal-HEX-1:5|6:d 6b:b-dgal-HEX-1:5 7b:a-lgal-HEX-1:5|6:d LIN 1:1o(4+1)2d 2:2o(3+1)3d 3:3d(2+1)4n 4:3o(4+1)5d 5:3o(3+1)6d 6:6o(2+1)7d	[[f2]L3[f4]Y3L4G]
Free		VII		H4N2F2	[Fuc(a1-2)]Gal(b1-3)[Fuc(a1-4)]GlcNAc(b1-3)Gal(b1-4)GlcNAc(b1-3)Gal(b1-4)Glc	RES 1b:x-dglc-HEX-1:5 2b:b-dgal-HEX-1:5 3b:b-dglc-HEX-1:5 4s:n-acetyl 5b:b-dgal-HEX-1:5 6b:b-dglc-HEX-1:5 7s:n-acetyl 8b:a-lgal-HEX-1:5|6:d 9b:b-dgal-HEX-1:5 10b:a-lgal-HEX-1:5|6:d LIN 1:1o(4+1)2d 2:2o(3+1)3d 3:3d(2+1)4n 4:3o(4+1)5d 5:5o(3+1)6d 6:6d(2+1)7n 7:6o(4+1)8d 8:6o(3+1)9d 9:9o(2+1)10d	[[f2]L3[f4]Y3L4Y3L4G]
Free	G50182HI	VII		H4N2F3	[Fuc(a1-2)]Gal(b1-3)[Fuc(a1-4)]GlcNAc(b1-3)Gal(b1-4)[Fuc(a1-3)]GlcNAc(b1-3)Gal(b1-4)Glc	RES 1b:x-dglc-HEX-1:5 2b:b-dgal-HEX-1:5 3b:b-dglc-HEX-1:5 4s:n-acetyl 5b:a-lgal-HEX-1:5|6:d 6b:b-dgal-HEX-1:5 7b:b-dglc-HEX-1:5 8s:n-acetyl 9b:a-lgal-HEX-1:5|6:d 10b:b-dgal-HEX-1:5 11b:a-lgal-HEX-1:5|6:d LIN 1:1o(4+1)2d 2:2o(3+1)3d 3:3d(2+1)4n 4:3o(3+1)5d 5:3o(4+1)6d 6:6o(3+1)7d 7:7d(2+1)8n 8:7o(4+1)9d 9:7o(3+1)10d 10:10o(2+1)11d	[[f2]L3[f4]Y3L4[f3]Y3L4G]
Free		XIV		H5N3F4	[Fuc(a1-2)]Gal(b1-3)[Fuc(a1-4)]GlcNAc(b1-3)Gal(b1-4)[Fuc(a1-3)]GlcNAc(b1-3)Gal(b1-4)[Fuc(a1-3)]GlcNAc(b1-3)Gal(b1-4)Glc	RES 1b:x-dglc-HEX-1:5 2b:b-dgal-HEX-1:5 3b:b-dglc-HEX-1:5 4s:n-acetyl 5b:a-lgal-HEX-1:5|6:d 6b:b-dgal-HEX-1:5 7b:b-dglc-HEX-1:5 8s:n-acetyl 9b:a-lgal-HEX-1:5|6:d 10b:b-dgal-HEX-1:5 11b:b-dglc-HEX-1:5 12s:n-acetyl 13b:a-lgal-HEX-1:5|6:d 14b:b-dgal-HEX-1:5 15b:a-lgal-HEX-1:5|6:d LIN 1:1o(4+1)2d 2:2o(3+1)3d 3:3d(2+1)4n 4:3o(3+1)5d 5:3o(4+1)6d 6:6o(3+1)7d 7:7d(2+1)8n 8:7o(3+1)9d 9:7o(4+1)10d 10:10o(3…	[[f2]L3[f4]Y3L4[f3]Y3L4[f3]Y3L4G]
Free		VII		H4N2F3	[Fuc(a1-2)]Gal(b1-3)[Fuc(a1-4)]GlcNAc(b1-3)Gal(b1-4)[Fuc(a1-3)][6S]GlcNAc(b1-3)Gal(b1-4)Glc	RES 1b:x-dglc-HEX-1:5 2b:b-dgal-HEX-1:5 3b:b-dglc-HEX-1:5 4s:n-acetyl 5s:sulfate 6b:a-lgal-HEX-1:5|6:d 7b:b-dgal-HEX-1:5 8b:b-dglc-HEX-1:5 9s:n-acetyl 10b:a-lgal-HEX-1:5|6:d 11b:b-dgal-HEX-1:5 12b:a-lgal-HEX-1:5|6:d LIN 1:1o(4+1)2d 2:2o(3+1)3d 3:3d(2+1)4n 4:3o(6+1)5n 5:3o(3+1)6d 6:3o(4+1)7d 7:7o(3+1)8d 8:8d(2+1)9n 9:8o(4+1)10d 10:8o(3+1)11d 11:11o(2+1)12d	[[f2]L3[f4]Y3L4[f3][s6]Y3L4G]
Free	G10422IZ	I		H2F1	[Fuc(a1-2)]Gal(b1-4)Glc	RES 1b:x-dglc-HEX-1:5 2b:b-dgal-HEX-1:5 3b:a-lgal-HEX-1:5|6:d LIN 1:1o(4+1)2d 2:2o(2+1)3d	[[f2]L4G]
Free	G66427ZQ	VIII		H4N2F1	[Fuc(a1-2)]Gal(b1-4)GlcNAc(b1-3)Gal(b1-4)GlcNAc(b1-3)Gal(b1-4)Glc	RES 1b:x-dglc-HEX-1:5 2b:b-dgal-HEX-1:5 3b:b-dglc-HEX-1:5 4s:n-acetyl 5b:b-dgal-HEX-1:5 6b:b-dglc-HEX-1:5 7s:n-acetyl 8b:b-dgal-HEX-1:5 9b:a-lgal-HEX-1:5|6:d LIN 1:1o(4+1)2d 2:2o(3+1)3d 3:3d(2+1)4n 4:3o(4+1)5d 5:5o(3+1)6d 6:6d(2+1)7n 7:6o(4+1)8d 8:8o(2+1)9d	[[f2]L4Y3L4Y3L4G]
Free	G97953NC	I		H2F2	[Fuc(a1-2)]Gal(b1-4)[Fuc(a1-3)]Glc	RES 1b:x-dglc-HEX-1:5 2b:a-lgal-HEX-1:5|6:d 3b:b-dgal-HEX-1:5 4b:a-lgal-HEX-1:5|6:d LIN 1:1o(3+1)2d 2:1o(4+1)3d 3:3o(2+1)4d	[[f2]L4[f3]G]
